# Supplementary material for: RIPK3–MLKL necroptotic signalling amplifies STING pathway and exacerbates lethal sepsis
Source: Clin Transl Med. 2023 Jul 20;13(7):e1334. doi: 10.1002/ctm2.1334 (PMC10359592; doi:10.1002/ctm2.1334)
Supplement: Supplementary file 2 — SUPPORTING INFORMATION [file CTM2-13-e1334-s001.xlsx]

## Sheet: Sheet 1
Accession	Description	Score	Coverage	# Proteins	# Unique Peptides	# Peptides	# PSMs	127_N/(127_N+128_N+129_N+130_N+130_C+131_N+131_C+132_N+132_C+133_N+133_C+134_N)	127_N/(127_N+128_N+129_N+130_N+130_C+131_N+131_C+132_N+132_C+133_N+133_C+134_N) Count	127_N/(127_N+128_N+129_N+130_N+130_C+131_N+131_C+132_N+132_C+133_N+133_C+134_N) Variability [%]	128_N/(127_N+128_N+129_N+130_N+130_C+131_N+131_C+132_N+132_C+133_N+133_C+134_N)	128_N/(127_N+128_N+129_N+130_N+130_C+131_N+131_C+132_N+132_C+133_N+133_C+134_N) Count	128_N/(127_N+128_N+129_N+130_N+130_C+131_N+131_C+132_N+132_C+133_N+133_C+134_N) Variability [%]	129_N/(127_N+128_N+129_N+130_N+130_C+131_N+131_C+132_N+132_C+133_N+133_C+134_N)	129_N/(127_N+128_N+129_N+130_N+130_C+131_N+131_C+132_N+132_C+133_N+133_C+134_N) Count	129_N/(127_N+128_N+129_N+130_N+130_C+131_N+131_C+132_N+132_C+133_N+133_C+134_N) Variability [%]	130_C/(127_N+128_N+129_N+130_N+130_C+131_N+131_C+132_N+132_C+133_N+133_C+134_N)	130_C/(127_N+128_N+129_N+130_N+130_C+131_N+131_C+132_N+132_C+133_N+133_C+134_N) Count	130_C/(127_N+128_N+129_N+130_N+130_C+131_N+131_C+132_N+132_C+133_N+133_C+134_N) Variability [%]	130_N/(127_N+128_N+129_N+130_N+130_C+131_N+131_C+132_N+132_C+133_N+133_C+134_N)	130_N/(127_N+128_N+129_N+130_N+130_C+131_N+131_C+132_N+132_C+133_N+133_C+134_N) Count	130_N/(127_N+128_N+129_N+130_N+130_C+131_N+131_C+132_N+132_C+133_N+133_C+134_N) Variability [%]	131_C/(127_N+128_N+129_N+130_N+130_C+131_N+131_C+132_N+132_C+133_N+133_C+134_N)	131_C/(127_N+128_N+129_N+130_N+130_C+131_N+131_C+132_N+132_C+133_N+133_C+134_N) Count	131_C/(127_N+128_N+129_N+130_N+130_C+131_N+131_C+132_N+132_C+133_N+133_C+134_N) Variability [%]	131_N/(127_N+128_N+129_N+130_N+130_C+131_N+131_C+132_N+132_C+133_N+133_C+134_N)	131_N/(127_N+128_N+129_N+130_N+130_C+131_N+131_C+132_N+132_C+133_N+133_C+134_N) Count	131_N/(127_N+128_N+129_N+130_N+130_C+131_N+131_C+132_N+132_C+133_N+133_C+134_N) Variability [%]	132_C/(127_N+128_N+129_N+130_N+130_C+131_N+131_C+132_N+132_C+133_N+133_C+134_N)	132_C/(127_N+128_N+129_N+130_N+130_C+131_N+131_C+132_N+132_C+133_N+133_C+134_N) Count	132_C/(127_N+128_N+129_N+130_N+130_C+131_N+131_C+132_N+132_C+133_N+133_C+134_N) Variability [%]	132_N/(127_N+128_N+129_N+130_N+130_C+131_N+131_C+132_N+132_C+133_N+133_C+134_N)	132_N/(127_N+128_N+129_N+130_N+130_C+131_N+131_C+132_N+132_C+133_N+133_C+134_N) Count	132_N/(127_N+128_N+129_N+130_N+130_C+131_N+131_C+132_N+132_C+133_N+133_C+134_N) Variability [%]	133_C/(127_N+128_N+129_N+130_N+130_C+131_N+131_C+132_N+132_C+133_N+133_C+134_N)	133_C/(127_N+128_N+129_N+130_N+130_C+131_N+131_C+132_N+132_C+133_N+133_C+134_N) Count	133_C/(127_N+128_N+129_N+130_N+130_C+131_N+131_C+132_N+132_C+133_N+133_C+134_N) Variability [%]	133_N/(127_N+128_N+129_N+130_N+130_C+131_N+131_C+132_N+132_C+133_N+133_C+134_N)	133_N/(127_N+128_N+129_N+130_N+130_C+131_N+131_C+132_N+132_C+133_N+133_C+134_N) Count	133_N/(127_N+128_N+129_N+130_N+130_C+131_N+131_C+132_N+132_C+133_N+133_C+134_N) Variability [%]	134_N/(127_N+128_N+129_N+130_N+130_C+131_N+131_C+132_N+132_C+133_N+133_C+134_N)	134_N/(127_N+128_N+129_N+130_N+130_C+131_N+131_C+132_N+132_C+133_N+133_C+134_N) Count	134_N/(127_N+128_N+129_N+130_N+130_C+131_N+131_C+132_N+132_C+133_N+133_C+134_N) Variability [%]	# AAs	MW [kDa]	calc. pI	TYPE	GO_BP	GO_MF
								A1Ⅰ			A2Ⅰ			A3Ⅰ			A8Ⅰ			A7Ⅰ			A1KⅠ			A9Ⅰ			A3KⅠ			A2KⅠ			A8KⅠ			A7KⅠ			A9KⅠ
								WT_CONTROL			WT_CONTROL			WT_CONTROL			WT_DM			WT_DM			KO_CONTROL			WT_DM			KO_CONTROL			KO_CONTROL			KO_DM			KO_DM			KO_DM
A0A338P6K2	Myosin-11 OS=Mus musculus OX=10090 GN=Myh11 PE=1 SV=1 - [A0A338P6K2_MOUSE]	4737.85345110219	53.56	20	103	124	609	1.00088718574043	535	9.895326297187	0.992698112907612	536	8.08610670148756	0.997794930135	536	9.64625406244255	0.920565293064077	535	24.5472010954596	0.943681386613787	536	21.6431886887711	0.988340309776737	536	13.0760886171358	0.926087173879767	536	23.4695457891134	1.00142788797149	536	13.5237100066526	0.996791193132951	536	12.4154642811912	1.03511084067296	536	12.825597728165	1.02905572516202	536	11.685240203876	1.05589732870861	536	14.7909781893067	1979	227.72921166466	5.47802734375	non	cardiac muscle cell development [GO:0055013]; elastic fiber assembly [GO:0048251]	actin filament binding [GO:0051015]; ATP binding [GO:0005524]; cytoskeletal motor activity [GO:0003774]; structural constituent of muscle [GO:0008307]
P60710	Actin, cytoplasmic 1 OS=Mus musculus OX=10090 GN=Actb PE=1 SV=1 - [ACTB_MOUSE]	4729.12588533505	73.07	32	5	24	412	1.03645117357994	127	7.15011383787261	1.03733834098389	127	7.05502504264098	1.02970986547385	127	6.24669465171124	0.884263880276658	127	14.1704302391762	0.884896309687769	127	14.5117598647047	1.07760944166216	127	8.72634748640797	0.864338644810473	127	15.1674934673954	1.08564697021195	127	10.2453085100289	1.06822066213375	127	7.48112687043998	0.95542255016771	127	9.00315855405585	0.948835120154734	127	9.40112556224017	0.954146593886047	127	12.481274744007	375	41.70973209466	5.47802734375	non	adherens junction assembly [GO:0034333]; apical protein localization [GO:0045176]; axonogenesis [GO:0007409]; cell motility [GO:0048870]; cellular response to cytochalasin B [GO:0072749]; cellular response to electrical stimulus [GO:0071257]; establishment or maintenance of cell polarity [GO:0007163]; histone H2A acetylation [GO:0043968]; histone H4 acetylation [GO:0043967]; morphogenesis of a po…	ATP binding [GO:0005524]; identical protein binding [GO:0042802]; kinesin binding [GO:0019894]; nitric-oxide synthase binding [GO:0050998]; protein kinase binding [GO:0019901]; structural constituent of postsynaptic actin cytoskeleton [GO:0098973]; Tat protein binding [GO:0030957]
P62737	Actin, aortic smooth muscle OS=Mus musculus OX=10090 GN=Acta2 PE=1 SV=1 - [ACTA_MOUSE]	3569.67744964091	72.68	15	3	24	369	0.997433721547349	59	9.2508033081183	1.00028719599852	59	5.29546269659566	0.999190358983598	59	6.95255820400538	0.989083071020663	59	14.3743780978992	0.99461814742583	59	13.8624031665379	0.976578420643393	59	7.68313966891078	1.01722598634264	59	13.9422996994454	0.991795785697377	59	6.42616929129358	0.999874693609113	59	8.2194686489113	1.00289054013811	59	9.74296623570631	1.00624819786862	59	8.85762612599308	0.999604742506234	59	12.5729654988387	377	41.98180776466	5.38916015625	non	glomerular mesangial cell development [GO:0072144]; mesenchyme migration [GO:0090131]; muscle contraction [GO:0006936]; positive regulation of ERK1 and ERK2 cascade [GO:0070374]; positive regulation of gene expression [GO:0010628]; positive regulation of hepatic stellate cell activation [GO:2000491]; positive regulation of hepatic stellate cell contraction [GO:0061874]; positive regulation of hep…	ATP binding [GO:0005524]; protein kinase binding [GO:0019901]
B7FAU9	Filamin, alpha OS=Mus musculus OX=10090 GN=Flna PE=1 SV=1 - [B7FAU9_MOUSE]	2720.28067928331	45.36	14	72	76	367	0.998719834053937	344	7.97958374981646	1.00230301650817	344	7.39019702560714	1.00450362800564	344	8.6903254332996	1.00063213133941	344	19.3973236193817	0.998929197832605	344	18.1179999243457	1.00407761025011	344	9.78462562911747	1.00034425000549	344	19.2633332240302	1.00531371347233	344	9.93954144918151	1.00095152278489	344	9.1639722062744	0.998362748368994	344	12.6345365298921	0.994718134616535	344	11.6911411889998	1.01008717883524	344	14.7684360019283	2639	280.325498854661	6.01123046875	non	actin cytoskeleton organization [GO:0030036]	actin filament binding [GO:0051015]
P63038	60 kDa heat shock protein, mitochondrial OS=Mus musculus OX=10090 GN=Hspd1 PE=1 SV=1 - [CH60_MOUSE]	2690.39680794561	45.03	18	19	20	146	1.06706893614088	145	14.7593679807854	1.08268004904181	145	11.6431736306428	1.10275352557272	145	15.4387911927231	0.907162564817878	144	20.0034565656389	0.934462218908246	144	19.7592031449733	1.05185824399552	144	14.8724784048967	0.894287939758656	144	20.1086083469677	1.06911483164561	144	14.8638080905798	1.03250008684874	145	14.3406355182362	0.905910968033431	145	17.188548805048	0.888570217560251	144	15.9961591617006	0.885002715997331	144	17.9691949991056	573	60.91739324466	6.17626953125	non	activation of cysteine-type endopeptidase activity involved in apoptotic process [GO:0006919]; apoptotic mitochondrial changes [GO:0008637]; B cell activation [GO:0042113]; B cell proliferation [GO:0042100]; biological process involved in interaction with symbiont [GO:0051702]; cellular response to interleukin-7 [GO:0098761]; isotype switching to IgG isotypes [GO:0048291]; mitochondrial unfolded …	apolipoprotein A-I binding [GO:0034186]; apolipoprotein binding [GO:0034185]; ATP binding [GO:0005524]; ATP hydrolysis activity [GO:0016887]; chaperone binding [GO:0051087]; double-stranded RNA binding [GO:0003725]; enzyme binding [GO:0019899]; high-density lipoprotein particle binding [GO:0008035]; isomerase activity [GO:0016853]; lipopolysaccharide binding [GO:0001530]; modification-dependent p…
P07724	Albumin OS=Mus musculus OX=10090 GN=Alb PE=1 SV=3 - [ALBU_MOUSE]	2494.8037375003	82.4	2	44	44	363	0.818457199977171	363	16.9908796680142	0.834797964400761	363	16.2675535636164	0.83636216577291	363	15.2335010835941	0.965273521008843	363	24.9972880223373	0.982737150232178	363	21.1391387338654	0.810703495448439	363	19.7251249456036	0.957142625853044	363	25.0398134920631	0.844935500675409	363	17.5111441803586	0.826344454477874	363	17.9396096532187	1.37087707241636	363	28.0303152552884	1.34069491719921	363	26.8332681174557	1.45372622042801	363	28.6383260769716	608	68.6477140346601	6.07470703125	non	cellular response to starvation [GO:0009267]; maintenance of mitochondrion location [GO:0051659]; negative regulation of apoptotic process [GO:0043066]; positive regulation of circadian sleep/wake cycle, non-REM sleep [GO:0046010]	chaperone binding [GO:0051087]; DNA binding [GO:0003677]; enterobactin binding [GO:1903981]; enzyme binding [GO:0019899]; exogenous protein binding [GO:0140272]; fatty acid binding [GO:0005504]; identical protein binding [GO:0042802]; modified amino acid binding [GO:0072341]; oxygen binding [GO:0019825]; pyridoxal phosphate binding [GO:0030170]; toxic substance binding [GO:0015643]; zinc ion bind…
P68134	Actin, alpha skeletal muscle OS=Mus musculus OX=10090 GN=Acta1 PE=1 SV=1 - [ACTS_MOUSE]	2471.48016174775	72.68	12	1	23	322	1.02908000057849	1		1.03483092205726	1		1.22109058691853	1		0.890678162779633	1		0.891024792530239	1		0.98721585727475	1		0.823764813119982	1		1.01621906942434	1		1.01893559118692	1		1.06866413198663	1		0.97784270939071	1		0.991790261936121	1		377	42.02385472466	5.38916015625	down	cellular response to organonitrogen compound [GO:0071417]; mesenchyme migration [GO:0090131]; positive regulation of gene expression [GO:0010628]; response to extracellular stimulus [GO:0009991]; response to lithium ion [GO:0010226]; response to mechanical stimulus [GO:0009612]; response to steroid hormone [GO:0048545]; skeletal muscle fiber adaptation [GO:0043503]; skeletal muscle fiber developm…	ATP binding [GO:0005524]
P16858	Glyceraldehyde-3-phosphate dehydrogenase OS=Mus musculus OX=10090 GN=Gapdh PE=1 SV=2 - [G3P_MOUSE]	2137.38761428903	56.46	17	13	18	205	1.01473204850907	102	15.8934780649182	1.00433409045779	102	13.1715385915659	0.995617451525755	102	11.4530497033215	0.842169112668618	102	19.8235233119521	0.818293483915137	102	18.5648648489924	0.973359309764124	102	12.8231936211173	0.819457781836972	102	18.2075629536247	1.04760169574794	102	18.0117037703058	0.999696881124076	102	12.4229895099596	0.963545952194993	102	12.3329397608951	0.990789473851228	102	14.2040015570713	0.971606436130883	102	20.4075161838568	333	35.78721433466	8.25048828125	down	antimicrobial humoral immune response mediated by antimicrobial peptide [GO:0061844]; apoptotic process [GO:0006915]; cAMP-mediated signaling [GO:0019933]; carbohydrate metabolic process [GO:0005975]; cellular response to interferon-gamma [GO:0071346]; defense response to fungus [GO:0050832]; gluconeogenesis [GO:0006094]; glycolytic process [GO:0006096]; killing by host of symbiont cells [GO:0051…	aspartic-type endopeptidase inhibitor activity [GO:0019828]; disordered domain specific binding [GO:0097718]; enzyme binding [GO:0019899]; glyceraldehyde-3-phosphate dehydrogenase (NAD+) (phosphorylating) activity [GO:0004365]; identical protein binding [GO:0042802]; microtubule binding [GO:0008017]; NAD binding [GO:0051287]; NADP binding [GO:0050661]; peptidyl-cysteine S-nitrosylase activity [GO…
P56480	ATP synthase subunit beta, mitochondrial OS=Mus musculus OX=10090 GN=Atp5f1b PE=1 SV=2 - [ATPB_MOUSE]	1952.65988086529	68.81	1	23	23	167	1.01261182025871	167	10.9274139873983	1.02232996608858	167	11.1022303956978	1.01441082340484	167	10.7291464263676	0.854603330360527	167	23.4866381773	0.869076917189672	167	27.1731400820227	1.03091099550526	167	15.5525461957966	0.88281477160542	167	23.8360782572335	1.0427778477791	167	14.8149930939247	1.01852808939334	167	14.7314315086923	0.982441798854658	167	13.3418705787341	0.9657627314416	167	11.4621761985435	0.961866960222315	167	14.544388374637	529	56.2654692246601	5.33837890625	non	angiogenesis [GO:0001525]; ATP biosynthetic process [GO:0006754]; ATP metabolic process [GO:0046034]; cellular response to interleukin-7 [GO:0098761]; lipid metabolic process [GO:0006629]; mitochondrial ATP synthesis coupled proton transport [GO:0042776]; negative regulation of cell adhesion involved in substrate-bound cell migration [GO:0006933]; positive regulation of blood vessel endothelial c…	ADP binding [GO:0043531]; angiostatin binding [GO:0043532]; ATP binding [GO:0005524]; ATP hydrolysis activity [GO:0016887]; calcium ion binding [GO:0005509]; lipoprotein particle receptor activity [GO:0030228]; MHC class I protein binding [GO:0042288]; proton-transporting ATPase activity, rotational mechanism [GO:0046961]; proton-transporting ATP synthase activity, rotational mechanism [GO:004693…
Q8VDD5	Myosin-9 OS=Mus musculus OX=10090 GN=Myh9 PE=1 SV=4 - [MYH9_MOUSE]	1891.61715613204	34.54	14	47	64	238	1.01985171063867	156	8.32008733971738	1.01375607829779	156	6.71759731686577	1.00706584498644	156	7.80632014400947	0.977642338297036	156	19.9866759871727	0.956998424518166	156	18.2548908751432	1.00860627294862	156	8.24158192917707	0.97464354287006	156	18.243760230751	1.01114769711459	156	9.44597701120304	1.01054935204524	156	7.7142806224449	1.00096772706721	156	12.1461035702449	1.0174124077779	156	10.4706582788898	1.00827872799707	156	13.7182909326787	1960	226.23156108466	5.65576171875	non	actin cytoskeleton reorganization [GO:0031532]; actin filament-based movement [GO:0030048]; actomyosin structure organization [GO:0031032]; angiogenesis [GO:0001525]; blood vessel endothelial cell migration [GO:0043534]; cell adhesion [GO:0007155]; cell-cell adhesion [GO:0098609]; cell morphogenesis involved in differentiation [GO:0000904]; cortical granule exocytosis [GO:0060471]; cytokinetic pr…	actin binding [GO:0003779]; actin filament binding [GO:0051015]; ADP binding [GO:0043531]; ATP binding [GO:0005524]; calmodulin binding [GO:0005516]; identical protein binding [GO:0042802]; integrin binding [GO:0005178]; microfilament motor activity [GO:0000146]; protein domain specific binding [GO:0019904]; protein homodimerization activity [GO:0042803]; protein-membrane adaptor activity [GO:004…
Q6S388	Plectin 7 OS=Mus musculus OX=10090 GN=Plec PE=2 SV=1 - [Q6S388_MOUSE]	1681.80083139415	24.34	19	67	82	188	1.02964726090749	150	9.92635838619861	1.01968617534446	150	8.95665992504135	1.01979090534624	150	10.4185493574456	0.946205772584579	150	15.6650356084135	0.961576647927671	150	12.6994378889898	1.05403461428538	150	8.2581691355292	0.951601784645874	150	16.4791774974053	1.05484795490955	150	9.30370360579158	1.05417327129704	150	9.80149575512655	0.952109969344449	150	16.2079297358729	0.961652705876796	150	13.1668391115531	0.942139854679029	150	18.1731193327773	4511	513.447402014659	5.77001953125	non	intermediate filament cytoskeleton organization [GO:0045104]	actin binding [GO:0003779]
Q68FD5	Clathrin heavy chain 1 OS=Mus musculus OX=10090 GN=Cltc PE=1 SV=3 - [CLH1_MOUSE]	1628.43561749962	41.31	10	50	50	187	1.02015522317979	184	7.93118486113234	1.0040950655569	184	8.25923795779166	1.01875023799949	184	9.64411106040191	0.952515074075816	184	16.7244267783486	0.940895753466786	184	17.038638632007	1.0106674445904	184	8.28029745954752	0.938562140670406	184	15.9413273536144	1.01986553781561	184	9.23258911195751	1.0098777313671	184	7.77186317448216	1.00281565679864	184	10.1498571183621	0.998419192557174	184	10.3215951003753	0.997837097730962	184	10.12461251477	1675	191.43451584466	5.69384765625	non	amyloid-beta clearance by transcytosis [GO:0150093]; autophagy [GO:0006914]; cell division [GO:0051301]; clathrin coat assembly [GO:0048268]; clathrin-dependent endocytosis [GO:0072583]; Golgi organization [GO:0007030]; intracellular protein transport [GO:0006886]; mitotic cell cycle [GO:0000278]; mitotic spindle assembly [GO:0090307]; negative regulation of hyaluronan biosynthetic process [GO:19…	ankyrin binding [GO:0030506]; clathrin light chain binding [GO:0032051]; disordered domain specific binding [GO:0097718]; double-stranded RNA binding [GO:0003725]; heat shock protein binding [GO:0031072]; low-density lipoprotein particle receptor binding [GO:0050750]; peptide binding [GO:0042277]; protein C-terminus binding [GO:0008022]; protein kinase binding [GO:0019901]; structural molecule ac…
P19001	Keratin, type I cytoskeletal 19 OS=Mus musculus OX=10090 GN=Krt19 PE=1 SV=1 - [K1C19_MOUSE]	1603.95082988266	75.93	2	32	35	191	1.04820192997234	174	10.0884206904957	1.05512677426745	174	8.10971481209448	1.04905941345836	174	8.00425730340801	0.89187360146669	174	26.7766483159867	0.920223425845052	174	22.319811232911	1.08982743179199	174	14.6811838843875	0.881832902333971	174	23.9543192742842	1.09768598655276	174	13.0115005529377	1.09866424659685	174	14.0002863189294	0.905084954069807	174	14.8403268417764	0.906773731666947	174	15.7058933571013	0.907714510226405	174	19.6416803318637	403	44.51466857466	5.38916015625	non	cell differentiation involved in embryonic placenta development [GO:0060706]; Notch signaling pathway [GO:0007219]; response to estrogen [GO:0043627]; sarcomere organization [GO:0045214]	protein-containing complex binding [GO:0044877]; structural constituent of muscle [GO:0008307]
Q8C196	Carbamoyl-phosphate synthase [ammonia], mitochondrial OS=Mus musculus OX=10090 GN=Cps1 PE=1 SV=2 - [CPSM_MOUSE]	1528.57105559374	33.2	2	33	33	159	0.993254810035476	159	8.46203551146577	0.993025845663785	159	8.0103779153079	1.00686898387877	159	8.99997324781011	0.892720992285712	159	23.6830497348922	0.919243129722874	159	22.5939053811046	1.03024718147841	159	9.18931241337838	0.914188511993525	159	22.2788457255389	1.04852111378056	159	10.7105768139444	1.01628843481328	159	10.4095389496704	1.01558132618739	159	14.2165670925781	0.998967261695197	159	10.0873546488275	1.00914402934961	159	14.5367516818779	1500	164.51367195466	6.91748046875	non	'de novo' pyrimidine nucleobase biosynthetic process [GO:0006207]; anion homeostasis [GO:0055081]; carbamoyl phosphate biosynthetic process [GO:0070409]; cellular response to ammonium ion [GO:0071242]; cellular response to cAMP [GO:0071320]; cellular response to fibroblast growth factor stimulus [GO:0044344]; cellular response to glucagon stimulus [GO:0071377]; cellular response to oleic acid [GO…	ATP binding [GO:0005524]; calcium ion binding [GO:0005509]; carbamoyl-phosphate synthase (ammonia) activity [GO:0004087]; carbamoyl-phosphate synthase (glutamine-hydrolyzing) activity [GO:0004088]; endopeptidase activity [GO:0004175]; glutamate binding [GO:0016595]; modified amino acid binding [GO:0072341]; phospholipid binding [GO:0005543]; protein-containing complex binding [GO:0044877]
Q6URW6	Myosin-14 OS=Mus musculus OX=10090 GN=Myh14 PE=1 SV=1 - [MYH14_MOUSE]	1519.72736209813	34.4	4	43	51	173	1.04352294298983	141	9.22153937677204	1.04531839123369	141	9.0238268006178	1.04563305106954	141	8.38292091236641	0.873580974562591	141	20.1161010968044	0.863589785949328	141	22.997629258105	1.07480692186108	141	13.2097797449872	0.873016447021398	141	21.2807606418825	1.11249133367492	141	12.2322858067272	1.08827095373478	141	12.2995809018056	0.914334032849788	141	16.2153967204695	0.914173285911962	141	15.5831190144524	0.905416555616374	141	18.9353341513589	2000	228.44634782466	5.55419921875	down	actin filament-based movement [GO:0030048]; actomyosin structure organization [GO:0031032]; mitochondrion morphogenesis [GO:0070584]; neuronal action potential [GO:0019228]; regulation of cell shape [GO:0008360]; sensory perception of sound [GO:0007605]; skeletal muscle contraction [GO:0003009]; skeletal muscle tissue development [GO:0007519]; vocalization behavior [GO:0071625]	actin filament binding [GO:0051015]; ATP binding [GO:0005524]; calmodulin binding [GO:0005516]; microfilament motor activity [GO:0000146]
P16546	Spectrin alpha chain, non-erythrocytic 1 OS=Mus musculus OX=10090 GN=Sptan1 PE=1 SV=4 - [SPTN1_MOUSE]	1464.65983732761	34.71	11	1	68	192	1.05361310876903	2	12.6949647085573	0.966257997957526	2	4.825186878132	1.01998597847532	2	8.79688537311173	0.801758057582829	2	2.13180958511676	0.841536756617203	2	17.3752249729245	1.07295255445724	2	8.76517228771107	0.775805937192292	2	0.764433218014467	1.13912130676788	2	14.3928330156367	1.05365687208622	2	10.1456484181216	0.89614091539291	2	12.0006823918268	0.898391653320445	2	0.498513105176321	1.28568592974353	2	69.3835773987473	2472	284.422296614661	5.32568359375	down	actin cytoskeleton organization [GO:0030036]; actin cytoskeleton reorganization [GO:0031532]; actin filament capping [GO:0051693]	actin filament binding [GO:0051015]; calcium ion binding [GO:0005509]; calmodulin binding [GO:0005516]; protein-containing complex binding [GO:0044877]; spectrin binding [GO:0030507]; syntaxin binding [GO:0019905]
A3KGU7	Spectrin alpha chain, non-erythrocytic 1 OS=Mus musculus OX=10090 GN=Sptan1 PE=1 SV=1 - [A3KGU7_MOUSE]	1462.82286090252	34.68	17	1	68	191	1.11706255873937	1		1.01207959148807	1		1.01142131560067	1		0.915602426713917	1		0.866363972399729	1		1.02180086645692	1		0.855051150600949	1		1.10997051655162	1		1.03207545274461	1		0.969841490281659	1		1.09929953953004	1		0.956477560461831	1		2477	284.976675824661	5.33837890625	non	actin filament capping [GO:0051693]	actin binding [GO:0003779]; calcium ion binding [GO:0005509]; calmodulin binding [GO:0005516]
P08249	Malate dehydrogenase, mitochondrial OS=Mus musculus OX=10090 GN=Mdh2 PE=1 SV=3 - [MDHM_MOUSE]	1438.85026935159	55.62	3	16	16	79	0.950081231573952	79	11.8017598696825	0.955604232555488	79	11.9384493195498	0.972198001269327	79	10.3550267039391	0.943134668155707	79	20.7646698386144	0.995987078995651	79	19.6366260203092	0.965011327808041	79	16.1995713410174	0.934122126481184	79	20.6089165721299	1.007912269565	79	17.4593829284952	0.955400239385151	79	20.3123257404476	0.997836527600595	79	14.4960086144651	0.978140533767737	79	16.1793469507605	1.01619229545796	79	22.4657550315549	338	35.58876027466	8.67529296875	non	aerobic respiration [GO:0009060]; carbohydrate metabolic process [GO:0005975]; malate metabolic process [GO:0006108]; NADH metabolic process [GO:0006734]; oxaloacetate metabolic process [GO:0006107]; tricarboxylic acid cycle [GO:0006099]	L-malate dehydrogenase activity [GO:0030060]; malate dehydrogenase (NADP+) activity [GO:0046554]; malate dehydrogenase activity [GO:0016615]; protein homodimerization activity [GO:0042803]; protein self-association [GO:0043621]
E9Q9C6	Fc fragment of IgG-binding protein OS=Mus musculus OX=10090 GN=Fcgbp PE=1 SV=1 - [E9Q9C6_MOUSE]	1399.61224747721	24.2	14	32	38	155	0.895933648172922	134	12.7382012167954	0.925117740910989	134	12.417229792973	0.907523936504656	134	10.1199672089916	0.832660809860799	134	24.4845142657263	0.856736247548876	134	21.3220570776942	0.951494140759483	134	10.605181168434	0.838544431317883	134	23.6875757033269	0.979596194331941	134	10.9110550457342	0.960321359908712	134	11.1071059874162	1.17867447491349	134	21.8161693884066	1.20936625508255	134	19.3551822020559	1.2629532947119	134	26.7441555347481	2583	275.057821584662	5.03369140625	non
P99024	Tubulin beta-5 chain OS=Mus musculus OX=10090 GN=Tubb5 PE=1 SV=1 - [TBB5_MOUSE]	1381.35368464036	64.19	4	4	21	118	0.972865611298768	10	22.8485195495353	0.97324010321786	10	20.2502307992552	1.00958547629532	10	27.0615062846733	0.755425656740911	10	18.4773986040702	0.789188906415552	10	15.5475855668168	0.974555401255871	10	19.3112133930812	0.799577349531423	10	29.9488931922272	1.15390157463029	10	18.8134200318569	1.12508635872504	10	20.6560277911148	0.898046892569407	10	29.2304324435634	0.939396190132278	10	13.5382658233385	0.807631121496433	10	19.9667459402944	444	49.6389736146601	4.89404296875	down	microtubule-based process [GO:0007017]; microtubule cytoskeleton organization [GO:0000226]; mitotic cell cycle [GO:0000278]; odontoblast differentiation [GO:0071895]; regulation of synapse organization [GO:0050807]; spindle assembly [GO:0051225]	GTPase activating protein binding [GO:0032794]; GTPase activity [GO:0003924]; GTP binding [GO:0005525]; MHC class I protein binding [GO:0042288]; protein-containing complex binding [GO:0044877]; protein domain specific binding [GO:0019904]; structural constituent of cytoskeleton [GO:0005200]; ubiquitin protein ligase binding [GO:0031625]
A0A1W2P6G5	Myosin light polypeptide 6 OS=Mus musculus OX=10090 GN=Myl6 PE=1 SV=1 - [A0A1W2P6G5_MOUSE]	1358.4178509835	86.33	16	10	10	117	0.96968813654272	117	10.2262386273815	0.989951510021933	117	9.00242738532709	0.994473747867195	117	13.6369192326316	0.89014515857193	117	13.0453738159914	0.913903809506463	117	13.4042102729559	0.960260850268134	117	10.4873363622393	0.910936510935816	117	13.5190143094363	0.990331455376658	117	9.96326583107015	0.987789800600009	117	11.0155628452302	1.080933980694	117	10.7728905683364	1.0873118329688	117	9.56155024831276	1.09053254814231	117	15.1255070547444	139	15.43839099466	4.53857421875	non		calcium ion binding [GO:0005509]
P63017	Heat shock cognate 71 kDa protein OS=Mus musculus OX=10090 GN=Hspa8 PE=1 SV=1 - [HSP7C_MOUSE]	1305.26290565502	53.1	22	21	33	135	0.986187730671282	101	11.8266681851519	0.969300288668449	101	8.87444245177215	0.986370300114032	101	11.6054047586152	1.02427711897779	101	14.3100512610703	0.99633932519609	101	15.3179340576367	0.96239510103056	101	10.8272448770362	1.00976382598696	101	16.9105471176653	0.979217143444271	101	9.78471031342361	0.955684086035826	101	11.5002523476761	1.03264382013614	101	19.4166011584455	1.02710968096039	101	17.7713072194219	1.06207209046428	101	20.6040996618201	646	70.8272160046601	5.51611328125	non	aging [GO:0007568]; ATP metabolic process [GO:0046034]; cellular protein complex disassembly [GO:0043624]; cellular response to cadmium ion [GO:0071276]; cellular response to heat [GO:0034605]; cellular response to unfolded protein [GO:0034620]; cerebellum development [GO:0021549]; chaperone cofactor-dependent protein refolding [GO:0051085]; chaperone-mediated autophagy [GO:0061684]; chaperone-me…	A1 adenosine receptor binding [GO:0031686]; ADP binding [GO:0043531]; ATP binding [GO:0005524]; ATP hydrolysis activity [GO:0016887]; C3HC4-type RING finger domain binding [GO:0055131]; chaperone binding [GO:0051087]; clathrin-uncoating ATPase activity [GO:1990833]; enzyme binding [GO:0019899]; G protein-coupled receptor binding [GO:0001664]; heat shock protein binding [GO:0031072]; misfolded pro…
Q8BFZ3	Beta-actin-like protein 2 OS=Mus musculus OX=10090 GN=Actbl2 PE=1 SV=1 - [ACTBL_MOUSE]	1301.13064943899	26.06	3	1	10	135	1.00788831746925	4	1.00844399183255	0.953774348789674	4	2.54548939789187	0.982456278235991	4	1.60491581326931	1.01351955631313	4	1.7825745566796	0.811832011672401	4	12.0655754845358	0.981704024811982	4	4.16672779469181	0.898850157142727	4	10.3727023813589	0.998676181787832	4	3.12210132552455	0.991374358497855	4	5.37424819256116	1.1245634982999	4	5.58841574974168	1.13098778926039	4	2.09169450536639	1.27079880064157	4	3.04851903547228	376	41.97698968466	5.49072265625	non	axonogenesis [GO:0007409]; cell motility [GO:0048870]	ATP binding [GO:0005524]; protein kinase binding [GO:0019901]; structural constituent of postsynaptic actin cytoskeleton [GO:0098973]
P11679	Keratin, type II cytoskeletal 8 OS=Mus musculus OX=10090 GN=Krt8 PE=1 SV=4 - [K2C8_MOUSE]	1284.55932739035	80.82	47	39	43	157	1.04170620196324	145	11.8707113984132	1.02809537839387	145	8.04293473967859	1.0498284833603	145	9.90827529233196	0.876506463727878	144	23.8444909922551	0.923755700597009	145	24.8776281285889	1.05279510580419	145	14.0470988391888	0.877009363590293	145	21.9250607606152	1.10782027571489	145	13.9252692443574	1.0527315307703	145	13.765005438744	0.929250044934752	145	17.6612890224297	0.95396681981185	144	15.098167239391	0.94517670039981	144	19.0633880312409	490	54.5314600046601	5.82080078125	non	cell differentiation involved in embryonic placenta development [GO:0060706]; extrinsic apoptotic signaling pathway [GO:0097191]; hepatocyte apoptotic process [GO:0097284]; response to hydrostatic pressure [GO:0051599]; response to other organism [GO:0051707]; sarcomere organization [GO:0045214]; tumor necrosis factor-mediated signaling pathway [GO:0033209]	protein-containing complex binding [GO:0044877]; scaffold protein binding [GO:0097110]
P52480	Pyruvate kinase PKM OS=Mus musculus OX=10090 GN=Pkm PE=1 SV=4 - [KPYM_MOUSE]	1266.97475903148	61.39	8	24	26	168	1.00776956104348	165	7.64911212572843	1.01242372853241	165	7.57483738131268	1.01653898148603	165	8.53388646577958	0.925042456447969	165	18.5490749702558	0.930323648215574	165	18.1334112104116	1.025157520235	165	9.93969372497542	0.938479543847366	165	15.6753233561416	1.04513140220343	165	9.81556070064502	1.03510903255414	165	9.56692609052166	0.968426597324003	165	12.1125666418571	0.966510471617804	165	10.2978766681413	0.954543296093311	165	14.1733884979053	531	57.8080075346601	7.47412109375	non	animal organ regeneration [GO:0031100]; ATP biosynthetic process [GO:0006754]; cellular response to insulin stimulus [GO:0032869]; glucose metabolic process [GO:0006006]; glycolytic process [GO:0006096]; liver development [GO:0001889]; positive regulation of cytoplasmic translation [GO:2000767]; positive regulation of sprouting angiogenesis [GO:1903672]; programmed cell death [GO:0012501]; pyruva…	ADP binding [GO:0043531]; ATP binding [GO:0005524]; identical protein binding [GO:0042802]; kinase activity [GO:0016301]; magnesium ion binding [GO:0000287]; mRNA binding [GO:0003729]; potassium ion binding [GO:0030955]; pyruvate kinase activity [GO:0004743]; thyroid hormone binding [GO:0070324]
P68372	Tubulin beta-4B chain OS=Mus musculus OX=10090 GN=Tubb4b PE=1 SV=1 - [TBB4B_MOUSE]	1255.16105079955	67.42	6	1	22	118	1.03486260882766	1		1.05846993016217	1		1.01395461266835	1		1.1499297175796	1		1.01507342485969	1		1.05647524392546	1		1.00578749220689	1		1.07964305218139	1		1.07418630999742	1		0.838357371930294	1		0.830925965190474	1		0.86687865354926	1		445	49.7990042746601	4.89404296875	non	microtubule-based process [GO:0007017]; microtubule cytoskeleton organization [GO:0000226]; mitotic cell cycle [GO:0000278]	double-stranded RNA binding [GO:0003725]; GTPase activity [GO:0003924]; GTP binding [GO:0005525]; structural constituent of cytoskeleton [GO:0005200]
P57780	Alpha-actinin-4 OS=Mus musculus OX=10090 GN=Actn4 PE=1 SV=1 - [ACTN4_MOUSE]	1247.68908267789	45.07	10	16	34	137	1.01885203111511	78	7.05110524527495	1.01639117748547	78	6.27513600418633	1.02407276812973	78	5.84125639117519	0.91442907073279	78	22.5132483289622	0.911869378811765	78	20.1034548482923	1.06054715003954	78	9.04301402129139	0.869856908545845	78	19.2717353206525	1.04762961318987	78	8.77832579484861	1.05409053496377	78	10.2659912399686	1.01396843547592	78	6.80526496326561	0.997711037127075	78	7.76442710903117	1.01766137349053	78	11.6958324324466	912	104.91142718466	5.41455078125	non	actin cytoskeleton organization [GO:0030036]; actin filament bundle assembly [GO:0051017]; bicellular tight junction assembly [GO:0070830]; muscle cell development [GO:0055001]; negative regulation of cellular component movement [GO:0051271]; negative regulation of substrate adhesion-dependent cell spreading [GO:1900025]; peroxisome proliferator activated receptor signaling pathway [GO:0035357]; …	actin filament binding [GO:0051015]; calcium ion binding [GO:0005509]; chromatin DNA binding [GO:0031490]; nuclear receptor binding [GO:0016922]; nuclear receptor coactivator activity [GO:0030374]; nucleoside binding [GO:0001882]; protein-containing complex binding [GO:0044877]; protein homodimerization activity [GO:0042803]; protein N-terminus binding [GO:0047485]; retinoic acid receptor binding…
P26039	Talin-1 OS=Mus musculus OX=10090 GN=Tln1 PE=1 SV=2 - [TLN1_MOUSE]	1215.03757190273	20.58	11	36	39	100	1.01979092515759	97	10.8949628049789	1.00842003583684	97	8.56827775968694	1.00536949247832	97	9.87566519800974	0.969546538980964	97	21.257695480945	0.982705467087232	97	16.7767980959212	1.01211047220959	97	9.37142242743498	0.941051930839728	97	17.8645720887421	1.01594847176283	97	11.3090933632564	1.01127347168808	97	10.2799370838096	0.994720875382515	97	16.1782333935842	0.992740509468861	97	14.2870098418524	0.985932446463238	97	18.6934032672611	2541	269.65312559466	6.17626953125	non	cell-cell adhesion [GO:0098609]; cell-substrate junction assembly [GO:0007044]; cortical actin cytoskeleton organization [GO:0030866]; integrin activation [GO:0033622]; integrin-mediated signaling pathway [GO:0007229]	actin filament binding [GO:0051015]; integrin binding [GO:0005178]; LIM domain binding [GO:0030274]; phosphatidylinositol binding [GO:0035091]; phosphatidylserine binding [GO:0001786]; structural constituent of cytoskeleton [GO:0005200]; vinculin binding [GO:0017166]
Q9CZS1	Aldehyde dehydrogenase X, mitochondrial OS=Mus musculus OX=10090 GN=Aldh1b1 PE=1 SV=1 - [AL1B1_MOUSE]	1180.26892484805	57.8	3	23	25	144	1.02486795696277	140	9.27540227904488	1.02957084538845	140	7.83606462605409	1.01378807226584	140	8.24670963332884	0.875758650061844	140	21.7487476433771	0.881986901261776	140	23.0820294013449	1.05758722532889	140	8.64328450082031	0.875029941589078	140	21.1500874030819	1.09397576968723	140	11.1607293424411	1.08936682530023	140	9.28290839037041	0.946532606349832	140	15.3012798300833	0.960548036279918	140	13.3007231874227	0.96146137978109	140	16.1705249764324	519	57.51648365466	7.02001953125	non	ethanol catabolic process [GO:0006068]	aldehyde dehydrogenase (NAD+) activity [GO:0004029]; glyceraldehyde-3-phosphate dehydrogenase (NAD+) (non-phosphorylating) activity [GO:0043878]
E9PWQ3	Collagen, type VI, alpha 3 OS=Mus musculus OX=10090 GN=Col6a3 PE=1 SV=2 - [E9PWQ3_MOUSE]	1179.75664778161	19.58	6	6	42	158	1.02171623731288	9	6.96697315041195	1.02036746704974	9	4.9321085777066	0.934224672684012	9	9.54943248242861	0.821782989936692	9	17.1142593098894	0.868149644449302	9	14.5939117632064	1.03151314216162	9	7.19335800471021	0.894438856809609	9	22.6912831780128	1.0216036732578	9	8.936407182229	0.995293102144882	9	9.23880407601883	1.04890296664911	9	3.51735694413944	1.05692026661095	9	7.76032318235356	1.13899004351023	9	6.55899291072164	3284	353.713373534665	6.93212890625	non	cell adhesion [GO:0007155]	serine-type endopeptidase inhibitor activity [GO:0004867]
Q8R0W0	Epiplakin OS=Mus musculus OX=10090 GN=Eppk1 PE=1 SV=2 - [EPIPL_MOUSE]	1150.36417072293	35.13	2	35	37	129	1.00753626895711	114	6.90342804258664	0.996986254965486	114	7.19700898347143	1.00879649026917	114	8.10773518782041	0.94458885157188	114	13.6438229581334	0.973850912921612	114	14.2301367489587	1.02951809802641	114	6.70602604683371	0.943818802365475	114	13.4703412070495	1.03668234769909	114	9.40037754488884	1.04424821817046	114	8.55955194797039	1.01086847946963	114	9.53478739124767	0.994715267968623	114	8.37117508548877	1.00129801893757	114	10.7034826054451	6548	724.182637144658	6.07470703125	non	cytoskeleton organization [GO:0007010]; intermediate filament bundle assembly [GO:0045110]; intermediate filament cytoskeleton organization [GO:0045104]; intermediate filament organization [GO:0045109]; negative regulation of cell migration [GO:0030336]; negative regulation of epithelial cell proliferation [GO:0050680]; negative regulation of keratinocyte migration [GO:0051548]; negative regulati…	intermediate filament binding [GO:0019215]; keratin filament binding [GO:1990254]; structural molecule activity [GO:0005198]
O89054	Cytoskeletal beta-actin (Fragment) OS=Mus musculus OX=10090 GN=Actb PE=2 SV=1 - [O89054_MOUSE]	1129.61794985508	63.97	1	2	7	114	1.0041871398436	3	4.76407597872345	0.997091666920921	3	1.84832221777227	1.00665769680644	3	2.86373631329383	0.992025221333843	3	7.35433332899395	0.957605790633488	3	14.6337543594278	1.12310310425102	3	0.318127843499285	1.03790337645137	3	3.12392428514996	1.07564796748881	3	3.94156092931726	1.02232609380248	3	1.79661498614061	0.919520693754475	3	0.0636922828341868	0.955123474610848	3	3.52666028361128	0.926162704751635	3	6.3311230776172	136	15.19938364466	4.65283203125	non
P20029	Endoplasmic reticulum chaperone BiP OS=Mus musculus OX=10090 GN=Hspa5 PE=1 SV=3 - [BIP_MOUSE]	1128.48181568375	47.79	10	28	30	111	1.01987130361229	105	9.95335399800894	1.00962650743893	105	7.28081739221553	1.02425254834972	105	7.09169686702274	1.02383821500506	105	13.1266027117956	1.00224605991482	105	15.6783391032199	0.961571254383089	105	6.86886526758107	1.02250073194433	105	12.9894278466882	0.964967209324066	105	8.07355724015219	0.969427630102883	105	7.20202921676049	1.01474626818931	105	12.6771067241646	1.00991113180747	105	11.4381919644079	1.00530557305066	105	11.9357054771107	655	72.3774664446601	5.16064453125	non	cellular response to antibiotic [GO:0071236]; cellular response to calcium ion [GO:0071277]; cellular response to cAMP [GO:0071320]; cellular response to gamma radiation [GO:0071480]; cellular response to glucose starvation [GO:0042149]; cellular response to interleukin-4 [GO:0071353]; cellular response to manganese ion [GO:0071287]; cellular response to nerve growth factor stimulus [GO:1990090];…	ATP binding [GO:0005524]; ATP hydrolysis activity [GO:0016887]; enzyme binding [GO:0019899]; heat shock protein binding [GO:0031072]; misfolded protein binding [GO:0051787]; protein domain specific binding [GO:0019904]; protein folding chaperone [GO:0044183]; ribosome binding [GO:0043022]; ubiquitin protein ligase binding [GO:0031625]; unfolded protein binding [GO:0051082]
A0A140LHI8	Galectin OS=Mus musculus OX=10090 GN=Lgals4 PE=1 SV=1 - [A0A140LHI8_MOUSE]	1085.51196340198	35.76	5	8	9	88	0.955006847234077	73	8.99280411421256	0.972760948767153	73	8.69595820911568	0.96719463787117	73	10.7834712932037	0.996885004109452	73	13.4556820078695	0.993226833500101	73	15.6048938433791	0.97239360232883	73	7.76305853819848	0.973329371442016	73	13.2528930942987	0.983217510994378	73	10.2754119155734	0.973415261616268	73	9.296494037974	1.01532983123268	73	9.43273204833997	0.999417788245352	73	7.33615324000743	1.05519811400656	73	10.8004524275885	302	33.92201676466	9.14404296875	non		carbohydrate binding [GO:0030246]
Q62468	Villin-1 OS=Mus musculus OX=10090 GN=Vil1 PE=1 SV=3 - [VILI_MOUSE]	1067.24908133628	45.34	3	33	34	120	1.03844470467573	116	7.83996341292702	1.02313679651429	116	8.73670889089239	1.02427445535912	116	8.36114302197913	0.922578168257596	116	16.0683577606064	0.888246323328279	116	17.5645187305449	1.05814297834291	116	9.08919568830857	0.887991898139476	116	15.9246724419329	1.08283177494855	116	10.8211649648021	1.06675681258072	116	9.52662749130853	0.945834302299082	116	12.5522177004949	0.946699578807549	116	13.4729517820809	0.959654778798632	116	14.5345651936525	827	92.71661725466	6.03662109375	non	actin filament capping [GO:0051693]; actin filament depolymerization [GO:0030042]; actin filament polymerization [GO:0030041]; actin filament severing [GO:0051014]; actin nucleation [GO:0045010]; actin polymerization or depolymerization [GO:0008154]; barbed-end actin filament capping [GO:0051016]; cellular response to epidermal growth factor stimulus [GO:0071364]; cellular response to hepatocyte …	actin filament binding [GO:0051015]; calcium ion binding [GO:0005509]; cysteine-type endopeptidase inhibitor activity involved in apoptotic process [GO:0043027]; identical protein binding [GO:0042802]; lysophosphatidic acid binding [GO:0035727]; phosphatidylinositol-4,5-bisphosphate binding [GO:0005546]; protein homodimerization activity [GO:0042803]
Q7TMM9	Tubulin beta-2A chain OS=Mus musculus OX=10090 GN=Tubb2a PE=1 SV=1 - [TBB2A_MOUSE]	1059.44825297178	48.99	6	2	16	84	0.837306579606003	3	2.83368360738551	0.991685042544496	3	29.3909760157519	0.965752611021782	3	9.82846051856001	1.28030973328223	3	12.5800210727181	1.26208585261878	3	4.41601333105145	0.907916600257619	3	17.2637009253611	1.23966291168801	3	23.6945525049248	0.935744645358932	3	24.5471662101175	0.91789335753982	3	6.5551566721931	1.10314620444187	3	23.1335760921777	1.02069874871717	3	10.6402613112528	0.939794891242322	3	0.00368767523432334	445	49.8749587746601	4.89404296875	up	microtubule cytoskeleton organization [GO:0000226]; mitotic cell cycle [GO:0000278]; neuron migration [GO:0001764]	GTPase activity [GO:0003924]; GTP binding [GO:0005525]; structural constituent of cytoskeleton [GO:0005200]
A0A571BF69	Maltase-glucoamylase OS=Mus musculus OX=10090 GN=Mgam PE=1 SV=1 - [A0A571BF69_MOUSE]	1038.45389226236	22.7	9	41	43	152	0.896106435133005	148	7.46408520730425	0.887320345149833	148	8.72159898278743	0.88298530431319	148	7.96213181402825	0.952030595113962	148	15.3663102956923	0.926219306592549	148	17.9584574708984	0.917899497729061	148	11.1072550762232	0.932664450357598	148	16.1124010757431	0.943846025017462	148	9.10163037681868	0.926936538210224	148	9.12424219114016	1.25240357848638	148	18.300675631539	1.24273293473161	148	17.9460934900284	1.27968787183459	148	20.3379232793985	3616	412.758854474664	5.68115234375	non	carbohydrate metabolic process [GO:0005975]	alpha-1,4-glucosidase activity [GO:0004558]; amylase activity [GO:0016160]; carbohydrate binding [GO:0030246]; hydrolase activity, hydrolyzing O-glycosyl compounds [GO:0004553]
Q80X90	Filamin-B OS=Mus musculus OX=10090 GN=Flnb PE=1 SV=3 - [FLNB_MOUSE]	1012.72820553504	28.52	2	48	52	123	1.01642763183005	108	7.71060436464186	1.00715677023624	108	7.34907313359852	1.01525183676416	108	6.71415417807041	0.968591396326561	108	23.1506502057407	0.945836780920372	108	20.1548299786631	0.9989146633251	108	9.20977822956406	0.968807079583897	108	22.0370735829372	0.98839708967968	108	11.0428568208711	1.00491528446615	108	10.6888975455433	1.01876097302016	108	11.817432888845	1.01750765876774	108	10.3007251024826	1.03316560892598	108	10.1036571948042	2602	277.650761434661	5.70654296875	non	actin cytoskeleton organization [GO:0030036]; cellular response to interferon-gamma [GO:0071346]; epithelial cell morphogenesis [GO:0003382]; keratinocyte development [GO:0003334]; skeletal muscle tissue development [GO:0007519]	actin filament binding [GO:0051015]; identical protein binding [GO:0042802]
A0A087WS16	Collagen, type VI, alpha 3 OS=Mus musculus OX=10090 GN=Col6a3 PE=1 SV=1 - [A0A087WS16_MOUSE]	1007.98930634487	21.11	4	1	37	150	0.951757930891486	1		1.01025473590944	1		0.930918605740492	1		1.07059466815368	1		1.03371304210919	1		0.812329964666574	1		1.11557359847158	1		0.739004737594223	1		0.888719222563923	1		1.2570674420788	1		1.36011315895912	1		1.16801928848294	1		2677	288.515046424663	8.52880859375	non	cell adhesion [GO:0007155]	serine-type endopeptidase inhibitor activity [GO:0004867]
A0A087WSG8	Mucin-2 OS=Mus musculus OX=10090 GN=Muc2 PE=1 SV=2 - [A0A087WSG8_MOUSE]	965.721428779971	10.86	15	34	34	112	0.972548339906629	112	7.27244656609885	0.969735814751404	112	6.5007835009063	0.980949493199415	112	6.26389274418577	0.878677589714928	112	16.093121122429	0.859154827759857	112	19.3362725037925	1.08158591014044	112	8.92095441399492	0.879639460975475	112	18.5656691803753	1.0768752556589	112	8.52220653152196	1.0622371788149	112	9.43349563491256	1.01971105521033	112	12.6410473263862	1.02566770915574	112	13.0555313984667	1.06518182311076	112	17.9565198678823	4576	478.987583374672	5.47802734375	non
Q6IWE3	Glyceraldehyde-3-phosphate-dehydrogenase (Fragment) OS=Mus musculus OX=10090 GN=Gapd PE=2 SV=1 - [Q6IWE3_MOUSE]	964.08900812109	58.33	1	1	5	102	1.04642976201844	1		0.990086554865104	1		0.916541978527906	1		0.77668084572673	1		0.856822771473096	1		1.15189687861944	1		0.850365743279527	1		1.1564447679412	1		1.06764761040191	1		0.979466800361959	1		1.05610366191867	1		1.08639983316046	1		96	10.01502342466	6.50732421875	non		NAD binding [GO:0051287]; oxidoreductase activity, acting on the aldehyde or oxo group of donors, NAD or NADP as acceptor [GO:0016620]
E9Q616	AHNAK nucleoprotein (desmoyokin) OS=Mus musculus OX=10090 GN=Ahnak PE=1 SV=1 - [E9Q616_MOUSE]	956.961522824525	27.9	16	70	71	185	1.10176477602666	169	7.59628653031423	1.10373027885813	169	7.27945681274932	1.12263002246615	169	8.34541546155208	0.977724307444733	169	22.0859231337038	0.997143135395623	169	22.0543095363852	1.1072899930044	169	10.9079292931131	0.973707418620929	169	23.1442978942002	1.09960267748813	169	9.92362004269711	1.08534333088929	169	9.16370529345105	0.718614361173211	169	24.9991477235057	0.712606032162275	169	20.5488257809739	0.725034146559471	169	26.6725033889697	5656	603.865916764661	6.30322265625	non	regulation of RNA splicing [GO:0043484]; regulation of voltage-gated calcium channel activity [GO:1901385]	identical protein binding [GO:0042802]; S100 protein binding [GO:0044548]; structural molecule activity conferring elasticity [GO:0097493]
P19096	Fatty acid synthase OS=Mus musculus OX=10090 GN=Fasn PE=1 SV=2 - [FAS_MOUSE]	945.186390205115	29.23	5	48	48	141	0.950359982250242	141	6.97712757559374	0.953814212871281	141	6.77666957947447	0.963539569854071	141	6.82484733062763	1.10412649720667	141	17.7769791129955	1.06851049065071	141	16.9955635959434	0.986783970538306	141	9.71301245163977	1.09475571276114	141	17.6932956581365	1.00034725680396	141	8.96775430574068	0.994646261742618	141	10.1147401327919	0.978082199398349	141	11.6539992211153	0.976130476193758	141	11.3109258456569	0.974235516205301	141	13.2016672235047	2504	272.256791994662	6.58056640625	non	acetyl-CoA metabolic process [GO:0006084]; cellular response to interleukin-4 [GO:0071353]; establishment of endothelial intestinal barrier [GO:0090557]; ether lipid biosynthetic process [GO:0008611]; fatty acid biosynthetic process [GO:0006633]; glandular epithelial cell development [GO:0002068]; inflammatory response [GO:0006954]; mammary gland development [GO:0030879]; monocyte differentiation…	(3R)-hydroxymyristoyl-[acyl-carrier-protein] dehydratase activity [GO:0008659]; [acyl-carrier-protein] S-acetyltransferase activity [GO:0004313]; [acyl-carrier-protein] S-malonyltransferase activity [GO:0004314]; 3-hydroxydecanoyl-[acyl-carrier-protein] dehydratase activity [GO:0008693]; 3-hydroxyoctanoyl-[acyl-carrier-protein] dehydratase activity [GO:0047451]; 3-hydroxypalmitoyl-[acyl-carrier-p…
B1B0C7	Basement membrane-specific heparan sulfate proteoglycan core protein OS=Mus musculus OX=10090 GN=Hspg2 PE=1 SV=1 - [B1B0C7_MOUSE]	939.044468630185	16.16	8	43	43	132	0.972023954802154	132	6.48865340380008	0.974341590258216	132	7.53762538548279	0.986430584451079	132	7.53006425804617	0.976252708348922	132	19.9273330426298	0.978270878961935	132	17.6177360507566	0.976668769451211	132	9.227791544867	0.976750771793867	132	18.3186749280924	0.971174753669502	132	8.78031764744542	0.962705684093829	132	7.96202555791948	1.08409846654703	132	10.9216256266573	1.09576843911616	132	11.7355396384179	1.09819617174636	132	10.3846244797711	4375	468.725214974666	6.48095703125	non		calcium ion binding [GO:0005509]
P97449	Aminopeptidase N OS=Mus musculus OX=10090 GN=Anpep PE=1 SV=4 - [AMPN_MOUSE]	924.52193869168	34.27	4	25	25	125	0.980283265215919	125	7.21392528645564	0.984062707759172	125	7.36099499028585	0.978529335175529	125	8.2387483930991	0.833556020543033	125	23.7359270529463	0.856300652271774	125	27.4541205431367	1.03957642393768	125	10.7192825801184	0.811567934173901	125	23.7421080551297	1.07038391944396	125	13.9004843528607	1.03763965887821	125	10.7054352140214	1.06916441207765	125	9.34715494960037	1.05364784391586	125	11.4386109185138	1.07437943923836	125	11.5380597507534	966	109.58196489466	5.89697265625	non	angiogenesis [GO:0001525]; cell differentiation [GO:0030154]; negative regulation of renal sodium excretion [GO:0035814]; peptide catabolic process [GO:0043171]; proteolysis [GO:0006508]; regulation of blood pressure [GO:0008217]; signal transduction [GO:0007165]	aminopeptidase activity [GO:0004177]; metalloaminopeptidase activity [GO:0070006]; peptide binding [GO:0042277]; zinc ion binding [GO:0008270]
P40142	Transketolase OS=Mus musculus OX=10090 GN=Tkt PE=1 SV=1 - [TKT_MOUSE]	919.251280049276	64.21	3	31	31	122	0.995295408641641	122	9.72918885660655	0.988465314323353	122	7.66125585071799	0.97846388440122	122	8.62601592304538	0.904947852538398	122	23.4607336053297	0.90399188686616	122	21.6138745131536	0.993653503505752	122	10.1108514294712	0.884789231430446	122	21.035329714762	1.05016666777628	122	14.6063747155443	1.0180416309349	122	10.6888900561677	1.04934819393828	122	10.3714729114246	1.03962407876215	122	10.4946347122955	1.04801226648228	122	11.6182361199533	623	67.5875847946601	7.50341796875	non	glyceraldehyde-3-phosphate biosynthetic process [GO:0046166]; pentose-phosphate shunt [GO:0006098]; pentose-phosphate shunt, non-oxidative branch [GO:0009052]; regulation of growth [GO:0040008]; ribose phosphate biosynthetic process [GO:0046390]	calcium ion binding [GO:0005509]; carbohydrate binding [GO:0030246]; magnesium ion binding [GO:0000287]; monosaccharide binding [GO:0048029]; protein homodimerization activity [GO:0042803]; thiamine pyrophosphate binding [GO:0030976]; transketolase activity [GO:0004802]
Q9JHU4	Cytoplasmic dynein 1 heavy chain 1 OS=Mus musculus OX=10090 GN=Dync1h1 PE=1 SV=2 - [DYHC1_MOUSE]	912.49044059937	22.48	7	76	76	168	0.994447637037227	168	6.83873744305442	1.00275075454302	168	8.60617299977443	1.00672868707483	168	7.50538906515848	1.00613436451415	168	17.9425436715172	1.0092245657221	168	16.3100131480076	0.993652120515955	168	10.2515117665011	0.992079778305952	168	16.5959705748874	0.99829423566219	168	8.15096368112242	1.00901594948253	168	8.25922063453374	0.992850120628885	168	12.4261294115057	0.997051690015999	168	10.7902325203905	0.994792739015318	168	13.3536695337801	4644	531.709836064665	6.41748046875	non	cell division [GO:0051301]; cilium movement [GO:0003341]; cytoplasmic microtubule organization [GO:0031122]; establishment of spindle localization [GO:0051293]; microtubule-based movement [GO:0007018]; minus-end-directed vesicle transport along microtubule [GO:0072382]; mitotic cell cycle [GO:0000278]; nuclear migration [GO:0007097]; P-body assembly [GO:0033962]; positive regulation of cold-induc…	ATP binding [GO:0005524]; dynein intermediate chain binding [GO:0045505]; dynein light intermediate chain binding [GO:0051959]; minus-end-directed microtubule motor activity [GO:0008569]
A8DUK4	Beta-globin OS=Mus musculus OX=10090 GN=Hbb-bs PE=1 SV=1 - [A8DUK4_MOUSE]	904.429312672176	78.23	17	2	11	127	0.892425622760002	8	14.4598175376861	0.843408068190176	8	17.264211043627	0.893055503342469	8	13.686473646558	1.15553715484513	8	18.4573134804598	1.12393223104497	8	10.2197533698313	0.720468180522803	8	25.7962470850836	1.15634703581565	8	17.4585290799169	0.839488056916477	8	22.2060027782505	0.804504061897677	8	12.7194575062371	1.26812433191683	8	11.2706289748344	1.16504225801984	8	7.20280540242427	1.16110203891051	8	10.0877914371879	147	15.73815516466	7.69384765625	up	cellular oxidant detoxification [GO:0098869]; glutathione metabolic process [GO:0006749]; hydrogen peroxide catabolic process [GO:0042744]; oxygen transport [GO:0015671]	heme binding [GO:0020037]; hemoglobin alpha binding [GO:0031721]; hemoglobin beta binding [GO:0031722]; hemoglobin binding [GO:0030492]; metal ion binding [GO:0046872]; organic acid binding [GO:0043177]; oxygen binding [GO:0019825]; oxygen carrier activity [GO:0005344]; protein-containing complex binding [GO:0044877]
Q61879	Myosin-10 OS=Mus musculus OX=10090 GN=Myh10 PE=1 SV=2 - [MYH10_MOUSE]	899.233046677491	15.84	10	7	30	100	1.00884574250413	8	4.68178790110678	0.955058848191392	8	3.81456884078601	0.986641848892629	8	4.05972127301917	0.948640466146813	8	25.457996523497	0.973658804830463	8	11.8976691905151	0.969138297070995	8	3.68546681920306	0.960317993156832	8	11.9420135533475	0.976563072614605	8	7.24551048307573	0.979631858182995	8	4.40582200949545	1.10937221005823	8	8.1993267506369	1.10325174295933	8	9.16357652635739	1.0705546284234	8	4.3739445210531	1976	228.85496483466	5.54150390625	non	actin cytoskeleton organization [GO:0030036]; actin filament-based movement [GO:0030048]; actin filament bundle assembly [GO:0051017]; actin filament bundle distribution [GO:0070650]; actomyosin structure organization [GO:0031032]; adult heart development [GO:0007512]; aorta development [GO:0035904]; axon guidance [GO:0007411]; axonogenesis [GO:0007409]; brain development [GO:0007420]; cardiac my…	actin filament binding [GO:0051015]; ADP binding [GO:0043531]; ATP binding [GO:0005524]; calmodulin binding [GO:0005516]; identical protein binding [GO:0042802]; microfilament motor activity [GO:0000146]; mRNA 5'-UTR binding [GO:0048027]; RNA stem-loop binding [GO:0035613]
P10854	Histone H2B type 1-M OS=Mus musculus OX=10090 GN=H2bc14 PE=1 SV=2 - [H2B1M_MOUSE]	878.357771731103	68.25	8	4	12	136	0.891709894699888	35	15.7718866629243	0.915952424341019	35	12.3788462785133	0.920657207278168	35	12.7613988519824	1.09998333461891	35	16.2913326276281	1.13164116099663	35	13.6707032228715	0.890216213371872	35	11.5783121676581	1.0763119528984	35	14.8333293602456	0.886944703022283	35	13.74250677906	0.892906367736547	35	11.7351346060339	1.08197198744366	35	16.5799326070441	1.10657227407378	35	17.1813332899229	1.06603438598542	35	17.4901584631826	126	13.92756868466	10.31591796875	up	nucleosome assembly [GO:0006334]	DNA binding [GO:0003677]; protein heterodimerization activity [GO:0046982]
Q8K2B3	Succinate dehydrogenase [ubiquinone] flavoprotein subunit, mitochondrial OS=Mus musculus OX=10090 GN=Sdha PE=1 SV=1 - [SDHA_MOUSE]	877.164757151275	40.06	3	19	19	83	1.00403303484764	83	7.91648381467683	1.01570407468878	83	9.29385632727488	1.00772015343528	83	8.34837372744944	0.931088079419855	83	18.6332124260931	0.904195981184038	83	22.9685302448138	1.00565408188633	83	7.83075551610831	0.931323867352278	83	22.9714138822385	1.03691638803702	83	10.3429740860856	1.02230387972352	83	9.35295296518288	1.01470356636999	83	11.615234527853	1.00492314303252	83	10.6474400430643	1.01162181529793	83	11.8223388944437	664	72.5391749946601	7.37158203125	non	mitochondrial electron transport, succinate to ubiquinone [GO:0006121]; nervous system development [GO:0007399]; respiratory electron transport chain [GO:0022904]; succinate metabolic process [GO:0006105]; tricarboxylic acid cycle [GO:0006099]	electron transfer activity [GO:0009055]; flavin adenine dinucleotide binding [GO:0050660]; succinate dehydrogenase (ubiquinone) activity [GO:0008177]; succinate dehydrogenase activity [GO:0000104]
P17751	Triosephosphate isomerase OS=Mus musculus OX=10090 GN=Tpi1 PE=1 SV=5 - [TPIS_MOUSE]	857.919365202025	41.37	2	9	9	58	0.970224741441564	58	7.94806396914926	0.973077658677374	58	7.09318552238453	0.982705935803362	58	6.77083503873022	0.93536629059719	58	14.1625120592925	0.922055605440279	58	13.9545283085918	1.00498972890166	58	7.35257922189149	0.931012457595363	58	11.9987227834741	1.00586252920804	58	9.65269690512745	1.0023370937107	58	7.01690619604503	1.0400109610439	58	9.80349526360731	1.05589194844911	58	10.8461173879564	1.05430537567639	58	14.7243062514554	249	26.69576740466	7.29833984375	non	carbohydrate metabolic process [GO:0005975]; gluconeogenesis [GO:0006094]; glucose metabolic process [GO:0006006]; glyceraldehyde-3-phosphate biosynthetic process [GO:0046166]; glyceraldehyde-3-phosphate metabolic process [GO:0019682]; glycerol catabolic process [GO:0019563]; glycolytic process [GO:0006096]; methylglyoxal biosynthetic process [GO:0019242]	isomerase activity [GO:0016853]; methylglyoxal synthase activity [GO:0008929]; protein homodimerization activity [GO:0042803]; triose-phosphate isomerase activity [GO:0004807]; ubiquitin protein ligase binding [GO:0031625]
P05213	Tubulin alpha-1B chain OS=Mus musculus OX=10090 GN=Tuba1b PE=1 SV=2 - [TBA1B_MOUSE]	845.01369097981	50.11	11	1	17	91	0.901395779930383	3	2.90804622624171	1.03080777705265	3	1.30093711165158	0.994577357811788	3	8.49016487886846	0.808398591834459	3	9.60913062786728	0.890615234280004	3	21.991320176702	0.921235570994	3	4.45675439469971	0.779660762029964	3	0.822588553070389	1.09618062091922	3	19.3342247451539	0.988144453274028	3	15.0662225583303	1.02262651378812	3	6.78436751097978	1.1168053554375	3	7.90384689678187	0.977796298582822	3	8.93139135049408	451	50.1196068546601	5.05908203125	non	cellular response to interleukin-4 [GO:0071353]; microtubule cytoskeleton organization [GO:0000226]; mitotic cell cycle [GO:0000278]	double-stranded RNA binding [GO:0003725]; GTPase activity [GO:0003924]; GTP binding [GO:0005525]; structural constituent of cytoskeleton [GO:0005200]; ubiquitin protein ligase binding [GO:0031625]
Q64727	Vinculin OS=Mus musculus OX=10090 GN=Vcl PE=1 SV=4 - [VINC_MOUSE]	844.342504985619	23.45	4	18	18	61	0.977613168452462	61	10.1273127483241	0.989059642470057	61	8.83329801028272	0.984165305642819	61	7.65552318331127	0.93868681944398	61	36.2788110268965	0.963575006467301	61	22.7827763720874	0.965061434463215	61	12.995980259627	0.920042165858226	61	25.3020756846652	0.983994623611294	61	12.9988434195111	0.961732499833331	61	12.6010099326557	1.03804501649126	61	14.4638189791166	1.01980505464787	61	12.8435159269068	1.02461262499099	61	15.2470484338473	1066	116.64431297466	5.99853515625	non	adherens junction assembly [GO:0034333]; apical junction assembly [GO:0043297]; axon extension [GO:0048675]; cell adhesion [GO:0007155]; epithelial cell-cell adhesion [GO:0090136]; lamellipodium assembly [GO:0030032]; morphogenesis of an epithelium [GO:0002009]; protein localization to cell surface [GO:0034394]; regulation of cell migration [GO:0030334]; regulation of establishment of endothelial…	actin filament binding [GO:0051015]; alpha-catenin binding [GO:0045294]; dystroglycan binding [GO:0002162]; small GTPase binding [GO:0031267]; structural molecule activity [GO:0005198]; ubiquitin protein ligase binding [GO:0031625]
Q8CGP0	Histone H2B type 3-B OS=Mus musculus OX=10090 GN=H2bu1 PE=1 SV=3 - [H2B3B_MOUSE]	830.767088005725	62.7	5	2	10	105	0.831961686804967	4	33.7433838093781	0.851048036147283	4	18.9108952021595	0.966407161751514	4	31.3368725282336	0.88152950916991	4	37.8373453685753	1.00735595104201	4	6.62113252942564	0.790139082186447	4	22.9720438783223	0.891054705962188	4	27.1909785871633	0.86695893258871	4	31.9283704753901	0.710650448126284	4	22.1666626969615	1.03166486132361	4	74.0731814238075	0.887248944321075	4	25.8086725545464	1.05629885490624	4	44.1121019185676	126	13.89953738466	10.31591796875	non	nucleosome assembly [GO:0006334]	DNA binding [GO:0003677]; protein heterodimerization activity [GO:0046982]
Q3UDR2	Protein disulfide-isomerase (Fragment) OS=Mus musculus OX=10090 GN=P4hb PE=2 SV=1 - [Q3UDR2_MOUSE]	826.571740881159	59.41	16	28	29	134	0.99017487095163	128	7.4007163616217	0.974355047865255	129	7.11670452669451	0.989885277608261	129	7.9037579580927	0.957833668011572	129	20.3100651764296	0.951710075056853	129	19.8766647095632	0.986520184019959	129	9.43561674590102	0.950468336233042	129	21.1865596938864	0.995898610589462	129	8.49525721276455	0.992086808548033	129	7.64512690577856	1.0415774262104	129	9.30200868448269	1.03391668673192	129	11.2203513336749	1.030461480115	129	11.4560056913143	505	56.56552870466	4.89404296875	non		protein disulfide isomerase activity [GO:0003756]
P80314	T-complex protein 1 subunit beta OS=Mus musculus OX=10090 GN=Cct2 PE=1 SV=4 - [TCPB_MOUSE]	823.84163283826	44.86	6	19	19	68	1.00481145056666	68	10.5998649916609	1.02772178292173	68	7.1748927804894	1.02712407404488	68	7.7354924871152	0.921676399659401	68	20.0696521314333	0.917143300969125	68	17.8048338037749	1.00754293939481	68	9.18949413957834	0.963662241161512	68	23.3502729741727	1.01902688993746	68	12.6199777515757	1.00910348733041	68	11.7476688892428	0.989313810300458	68	12.9984376529839	1.01371883172	68	13.0899043879775	0.96830002388519	68	11.1502067822176	535	57.44111094466	6.40478515625	non	binding of sperm to zona pellucida [GO:0007339]; chaperone-mediated protein complex assembly [GO:0051131]; chaperone mediated protein folding independent of cofactor [GO:0051086]; positive regulation of establishment of protein localization to telomere [GO:1904851]; positive regulation of telomerase activity [GO:0051973]; positive regulation of telomerase RNA localization to Cajal body [GO:190487…	ATP binding [GO:0005524]; ATP hydrolysis activity [GO:0016887]; protein folding chaperone [GO:0044183]; ubiquitin protein ligase binding [GO:0031625]; unfolded protein binding [GO:0051082]
P11499	Heat shock protein HSP 90-beta OS=Mus musculus OX=10090 GN=Hsp90ab1 PE=1 SV=3 - [HS90B_MOUSE]	822.830647180308	50.55	14	24	37	159	1.01927798708056	115	7.44713776296463	1.00730174788851	115	7.41254859212141	1.02348114017719	115	8.78583247758625	1.01723870541718	115	19.6574643872161	1.01195578130976	115	16.1418100486977	0.978227865269473	115	9.86278580910965	1.01876845734765	115	21.5382788801856	0.995756831611951	115	10.8457465587609	0.972904667763957	115	10.5509893717439	0.961316470393136	115	14.7144228497586	0.960447233192392	115	13.6209358871147	0.950097789564672	115	19.4457756691494	724	83.22912123466	5.03369140625	non	axon extension [GO:0048675]; cellular response to heat [GO:0034605]; cellular response to interleukin-4 [GO:0071353]; cellular response to organic cyclic compound [GO:0071407]; central nervous system neuron axonogenesis [GO:0021955]; chaperone-mediated protein complex assembly [GO:0051131]; establishment of cell polarity [GO:0030010]; negative regulation of apoptotic process [GO:0043066]; negativ…	ATP binding [GO:0005524]; ATP-dependent protein binding [GO:0043008]; ATP hydrolysis activity [GO:0016887]; CTP binding [GO:0002135]; dATP binding [GO:0032564]; disordered domain specific binding [GO:0097718]; DNA polymerase binding [GO:0070182]; double-stranded RNA binding [GO:0003725]; GTP binding [GO:0005525]; heat shock protein binding [GO:0031072]; heterocyclic compound binding [GO:1901363];…
P68373	Tubulin alpha-1C chain OS=Mus musculus OX=10090 GN=Tuba1c PE=1 SV=1 - [TBA1C_MOUSE]	819.90912618866	47.44	9	1	16	86	1.1067354590344	7	4.46135022549281	1.11626493193733	7	8.48162052766828	1.2150730265472	7	13.5400721028396	0.771195919133939	7	17.1961886899449	0.769615411875475	7	9.16319349633706	1.148846066122	7	12.4942119902349	0.806756734670373	7	6.05582231066793	1.20130222350343	7	12.2061401061781	1.27532295586258	7	8.77657454607581	0.816280352645489	7	24.0758627007881	0.792562465673526	7	20.0598201883672	0.7472295155407	7	49.4624868968568	449	49.8774801846601	5.09716796875	down	microtubule cytoskeleton organization [GO:0000226]; mitotic cell cycle [GO:0000278]	GTPase activity [GO:0003924]; GTP binding [GO:0005525]; structural constituent of cytoskeleton [GO:0005200]
O08601	Microsomal triglyceride transfer protein large subunit OS=Mus musculus OX=10090 GN=Mttp PE=1 SV=2 - [MTP_MOUSE]	808.95507216755	37.7	3	28	28	146	0.991804066792588	146	7.12786471487963	1.01701256193733	146	7.66418715907978	0.999793317670433	146	7.21671619868224	0.901209297656025	146	15.3994458666055	0.936655923037668	146	14.9022412336331	1.03136446249745	146	7.80621659795766	0.899156549683304	146	14.6764257130258	1.05250624830033	146	8.06175850130848	1.04128477167162	146	8.68613428107874	0.998775675364996	146	8.93131065442512	0.997131070685685	146	9.79227569901002	1.01149456902128	146	11.5260967187317	894	99.03657876466	7.62060546875	non	cholesterol homeostasis [GO:0042632]; cholesterol metabolic process [GO:0008203]; circadian rhythm [GO:0007623]; lipid metabolic process [GO:0006629]; lipid transport [GO:0006869]; lipoprotein metabolic process [GO:0042157]; lipoprotein transport [GO:0042953]; low-density lipoprotein particle remodeling [GO:0034374]; phospholipid transport [GO:0015914]; plasma lipoprotein particle assembly [GO:00…	apolipoprotein binding [GO:0034185]; ceramide 1-phosphate transfer activity [GO:1902388]; cholesterol transfer activity [GO:0120020]; lipid binding [GO:0008289]; lipid transporter activity [GO:0005319]; phosphatidylcholine transfer activity [GO:0120019]; phosphatidylethanolamine transfer activity [GO:1904121]; phospholipid transfer activity [GO:0120014]; phospholipid transporter activity [GO:0005…
E9Q555	E3 ubiquitin-protein ligase RNF213 OS=Mus musculus OX=10090 GN=Rnf213 PE=1 SV=3 - [RN213_MOUSE]	808.866990307151	13.46	7	50	50	95	0.881673817534501	95	12.810459670278	0.900238649550221	95	9.81895995315282	0.897999190913337	95	11.4988324703504	1.13391228343633	95	18.0572106924013	1.14042684333501	95	13.3254317914138	0.888432282262551	95	14.6947362258654	1.17907814395572	95	19.0497457866819	0.899974216077702	95	12.3383310705612	0.90293553440638	95	11.5567248336869	1.13598342853143	95	17.6322272100799	1.13385790523706	95	14.9827549433269	1.14643027362147	95	21.2436103437141	5148	583.885706314663	6.77099609375	up	angiogenesis [GO:0001525]; defense response to bacterium [GO:0042742]; lipid droplet formation [GO:0140042]; lipid ubiquitination [GO:0120323]; negative regulation of non-canonical Wnt signaling pathway [GO:2000051]; protein autoubiquitination [GO:0051865]; protein homooligomerization [GO:0051260]; protein K63-linked ubiquitination [GO:0070534]; protein ubiquitination [GO:0016567]; regulation of …	ATP hydrolysis activity [GO:0016887]; metal ion binding [GO:0046872]; ubiquitin protein ligase activity [GO:0061630]; ubiquitin-protein transferase activity [GO:0004842]
Q9EQK5	Major vault protein OS=Mus musculus OX=10090 GN=Mvp PE=1 SV=4 - [MVP_MOUSE]	807.862154152098	24.62	6	13	13	58	0.993950573395884	58	6.98767878933291	0.983698708483463	58	6.41728504479189	0.997431549348669	58	7.28562116805837	0.901664082384431	58	15.1424386823294	0.893021001920474	58	15.4235188937446	1.02274869968409	58	8.64646496109008	0.877961254154011	58	12.6651578185235	1.06024795228957	58	10.0416727570728	1.03190116744686	58	7.37258875248192	1.00225762513925	58	12.7485778184844	1.0070644123758	58	10.5155543763633	1.02265836412382	58	10.4311292523858	861	95.8651787746599	5.59228515625	non	cell population proliferation [GO:0008283]; ERBB signaling pathway [GO:0038127]; negative regulation of epidermal growth factor receptor signaling pathway [GO:0042059]; negative regulation of protein autophosphorylation [GO:0031953]; negative regulation of protein tyrosine kinase activity [GO:0061099]; protein activation cascade [GO:0072376]	identical protein binding [GO:0042802]; protein kinase binding [GO:0019901]; protein phosphatase binding [GO:0019903]
Q00898	Alpha-1-antitrypsin 1-5 OS=Mus musculus OX=10090 GN=Serpina1e PE=1 SV=1 - [A1AT5_MOUSE]	802.543095071302	37.05	4	5	15	87	0.710765493209556	19	23.9213098453392	0.719293572420107	19	26.4029955099389	0.723503613664605	19	16.4425139855694	0.928986400060803	19	8.67489409279823	0.941182731351824	19	12.6608961011753	0.71378277106119	19	21.470151729439	0.974858228911343	19	15.5716867994074	0.756136805969369	19	14.7593463691007	0.736061371306796	19	22.2406664663203	1.70393080282961	19	23.3930837695891	1.74497547101827	19	24.3266932317471	1.6830400520552	19	25.6472840020836	413	45.86247256466	5.73193359375	up	negative regulation of endopeptidase activity [GO:0010951]; negative regulation of serine-type endopeptidase activity [GO:1900004]; response to chromate [GO:0046687]; response to cytokine [GO:0034097]; response to lead ion [GO:0010288]; response to methanol [GO:0033986]; response to peptide hormone [GO:0043434]	endopeptidase inhibitor activity [GO:0004866]; identical protein binding [GO:0042802]; protease binding [GO:0002020]; serine-type endopeptidase inhibitor activity [GO:0004867]
P27773	Protein disulfide-isomerase A3 OS=Mus musculus OX=10090 GN=Pdia3 PE=1 SV=2 - [PDIA3_MOUSE]	800.892074369746	58.61	2	30	30	115	1.01763795730291	115	8.65856224901549	1.02191004530989	115	7.74558614902897	1.02265681114455	115	8.03265299498586	0.944358262455917	115	16.3806656061255	0.952755557018885	115	20.2225604167345	0.959720444257501	115	13.1593430391334	0.941258707983964	115	20.1187932331122	0.995405127073994	115	14.2627507786527	0.98501533757276	115	12.0358222550103	1.00867748446154	115	11.2499025448209	0.989376912781233	115	11.2652883345187	1.01318145483251	115	16.3999109805239	505	56.6426863246601	6.21435546875	non	cellular response to interleukin-7 [GO:0098761]; cellular response to vitamin D [GO:0071305]; peptide antigen assembly with MHC class I protein complex [GO:0002502]; positive regulation of extrinsic apoptotic signaling pathway [GO:2001238]; positive regulation of protein folding [GO:1903334]; protein folding [GO:0006457]; response to endoplasmic reticulum stress [GO:0034976]	identical protein binding [GO:0042802]; MHC class I protein binding [GO:0042288]; peptidase activity [GO:0008233]; protein disulfide isomerase activity [GO:0003756]; protein-disulfide reductase (glutathione) activity [GO:0019153]; protein-disulfide reductase activity [GO:0015035]
Q9D6F9	Tubulin beta-4A chain OS=Mus musculus OX=10090 GN=Tubb4a PE=1 SV=3 - [TBB4A_MOUSE]	796.559538833143	63.06	2	2	20	93	0.823532132397775	3	14.4416207493748	0.990571190670732	3	7.54341286100008	1.02075886329135	3	2.87713194023145	0.885601844578901	3	11.8665565421279	0.844242297100807	3	27.1698946456705	1.03033218778327	3	35.7477564912394	0.891480210204161	3	26.8722793624635	1.01375358982689	3	2.43021965239202	0.901998992636168	3	18.9541379680998	0.977249721654518	3	5.12995448103609	1.03963188006601	3	32.7118824041861	0.939829680248104	3	4.68602974576899	444	49.5539031146601	4.88134765625	non	cell projection organization [GO:0030030]; microtubule cytoskeleton organization [GO:0000226]; mitotic cell cycle [GO:0000278]; negative regulation of microtubule polymerization [GO:0031115]	calcium ion binding [GO:0005509]; GTPase activity [GO:0003924]; GTP binding [GO:0005525]; structural constituent of cytoskeleton [GO:0005200]
A8DUK2	Beta-globin OS=Mus musculus OX=10090 GN=Hbbt1 PE=3 SV=1 - [A8DUK2_MOUSE]	791.993439890149	74.83	24	1	10	120	0.921609987916418	1		0.899410149159416	1		0.910378686098388	1		1.14539224385529	1		1.14730751159961	1		0.872687220459695	1		1.10989373758072	1		0.934457382529289	1		0.917437186496019	1		1.13059755581698	1		1.16832451935556	1		1.15711518743908	1		151	16.22345136466	8.20654296875	up		heme binding [GO:0020037]; metal ion binding [GO:0046872]; oxygen binding [GO:0019825]; oxygen carrier activity [GO:0005344]
Q9CWJ9	Bifunctional purine biosynthesis protein ATIC OS=Mus musculus OX=10090 GN=Atic PE=1 SV=2 - [PUR9_MOUSE]	783.818024228751	26.52	2	9	9	32	1.03653287158522	32	9.36376260671242	1.01630713744179	32	6.38656737881191	1.03270952744744	32	8.57000005815556	0.883320900291495	32	20.9649175935913	0.95806062711594	32	14.9526791085484	1.00448158132822	32	8.83846901496857	0.940184896572564	32	22.1078930012132	1.02989244924704	32	8.10179294032121	1.01590802631542	32	8.39149402938731	0.983685641211203	32	6.73047028878518	1.03788535366222	32	9.89157987101363	0.993439064757028	32	12.6360371268336	592	64.1771258846601	6.75634765625	non	'de novo' AMP biosynthetic process [GO:0044208]; 'de novo' IMP biosynthetic process [GO:0006189]; 'de novo' XMP biosynthetic process [GO:0097294]; animal organ regeneration [GO:0031100]; brainstem development [GO:0003360]; cellular response to interleukin-7 [GO:0098761]; cerebellum development [GO:0021549]; cerebral cortex development [GO:0021987]; dihydrofolate metabolic process [GO:0046452]; GM…	IMP cyclohydrolase activity [GO:0003937]; phosphoribosylaminoimidazolecarboxamide formyltransferase activity [GO:0004643]; protein homodimerization activity [GO:0042803]
P68369	Tubulin alpha-1A chain OS=Mus musculus OX=10090 GN=Tuba1a PE=1 SV=1 - [TBA1A_MOUSE]	768.949195177776	47.23	8	1	16	87	0.799966004809758	4	30.0943539815337	0.88923937697173	4	12.0375360777333	1.00687218563794	4	16.5399942047862	0.632860167495867	4	41.2562378675216	0.954289244206868	4	21.4948000082028	0.724882598934846	4	28.5076549166576	0.826909529294664	4	13.7111253584059	0.6874237364906	4	1.5437041471241	0.718512701808207	4	13.5325584732998	0.752214161621409	4	7.05288147861906	0.747587610534365	4	30.2101793781685	0.729106191962738	4	24.517530065979	451	50.1036119446601	5.05908203125	non	microtubule cytoskeleton organization [GO:0000226]; mitotic cell cycle [GO:0000278]; regulation of synapse organization [GO:0050807]	GTPase activity [GO:0003924]; GTP binding [GO:0005525]; identical protein binding [GO:0042802]; protein domain specific binding [GO:0019904]; structural constituent of cytoskeleton [GO:0005200]
O08749	Dihydrolipoyl dehydrogenase, mitochondrial OS=Mus musculus OX=10090 GN=Dld PE=1 SV=2 - [DLDH_MOUSE]	768.461065964349	27.9	2	8	8	54	0.995109597198643	54	9.34186781130123	1.00493956962305	54	9.40254697459085	0.993883856192482	54	9.56229999505102	0.906257289748176	54	16.7216788070252	0.920792960856329	54	19.6954451779538	1.01100169661643	54	12.3602089601673	0.89390115978049	54	15.4226959123929	1.03609386250414	54	9.12446879922785	1.0204880280451	54	10.7333985785486	1.03767870603407	54	9.19054015764921	1.02028147262865	54	10.9663213370581	1.07502545089421	54	13.3749702853338	509	54.23819110466	7.89892578125	non	2-oxoglutarate metabolic process [GO:0006103]; acetyl-CoA biosynthetic process from pyruvate [GO:0006086]; branched-chain amino acid catabolic process [GO:0009083]; cell redox homeostasis [GO:0045454]; dihydrolipoamide metabolic process [GO:0051068]; gastrulation [GO:0007369]; histone succinylation [GO:0106077]; lipoate metabolic process [GO:0009106]; mitochondrial acetyl-CoA biosynthetic process…	dihydrolipoyl dehydrogenase activity [GO:0004148]; flavin adenine dinucleotide binding [GO:0050660]; lipoamide binding [GO:0043544]; NAD binding [GO:0051287]; pyruvate dehydrogenase (NAD+) activity [GO:0034604]
Q8C605	ATP-dependent 6-phosphofructokinase OS=Mus musculus OX=10090 GN=Pfkp PE=1 SV=1 - [Q8C605_MOUSE]	758.979853946343	27.55	6	17	17	55	0.972674933018257	55	9.29784607991354	0.976449042380237	55	6.81849506618174	0.97392864732728	55	6.23644395847801	1.03518321461118	55	16.8099761071407	1.03559872349201	55	18.5518252495663	0.986171815964753	55	8.18134856933717	1.02382948509821	55	18.849645516476	0.984300546601154	55	10.0553652184716	0.980117234872934	55	6.94220105536084	0.992626248888824	55	12.5260179542846	1.01187744570235	55	10.4040760214627	0.993110814351567	55	14.3735304300375	784	85.4922915946602	6.88818359375	non	fructose 6-phosphate metabolic process [GO:0006002]	6-phosphofructokinase activity [GO:0003872]; ATP binding [GO:0005524]; metal ion binding [GO:0046872]
Q8VDN2	Sodium/potassium-transporting ATPase subunit alpha-1 OS=Mus musculus OX=10090 GN=Atp1a1 PE=1 SV=1 - [AT1A1_MOUSE]	749.72858065754	26.2	21	27	27	120	1.0165614575658	120	5.59020819516742	1.00031471478004	120	6.60112896116905	1.01903008139236	120	7.87904090900731	0.966346551168583	120	20.3495186328132	0.979509876092837	120	20.927488108784	1.03085329448505	120	11.4690183732943	0.952196436785666	120	20.3947206337072	1.05026283585473	120	12.2391960965138	1.02323191445793	120	9.67163178838326	0.964030515082733	120	9.75525318193373	0.960489477849239	120	7.74883348484015	0.941083354301919	120	11.1870153731318	1023	112.90981020466	5.45263671875	non	cellular potassium ion homeostasis [GO:0030007]; cellular response to mechanical stimulus [GO:0071260]; cellular response to steroid hormone stimulus [GO:0071383]; cellular sodium ion homeostasis [GO:0006883]; membrane hyperpolarization [GO:0060081]; membrane repolarization [GO:0086009]; negative regulation of glucocorticoid biosynthetic process [GO:0031947]; negative regulation of heart contract…	ADP binding [GO:0043531]; ankyrin binding [GO:0030506]; ATP binding [GO:0005524]; chaperone binding [GO:0051087]; phosphatase activity [GO:0016791]; phosphatidylinositol 3-kinase binding [GO:0043548]; potassium ion binding [GO:0030955]; protein domain specific binding [GO:0019904]; protein heterodimerization activity [GO:0046982]; protein kinase binding [GO:0019901]; P-type sodium:potassium-excha…
D3Z6F5	ATP synthase subunit alpha OS=Mus musculus OX=10090 GN=Atp5a1 PE=1 SV=1 - [D3Z6F5_MOUSE]	744.483698679756	49.9	3	21	21	64	0.994976562500226	64	8.54444585645632	1.00502811979208	64	6.05079319717128	0.997188022737405	64	9.0449553726855	0.942443800604264	64	17.84931047147	0.972621303986678	64	17.1747908468067	0.989757275647595	64	8.18890480804947	0.979033514738428	64	14.6433222754822	0.992734910136806	64	8.98860711067365	0.989362528559814	64	10.2344515877048	1.00388230292676	64	10.9116055933129	1.01094042258829	64	10.0876879555695	1.00644740453959	64	13.2378325730695	503	54.56074279466	8.23583984375	non		ATP binding [GO:0005524]; proton-transporting ATP synthase activity, rotational mechanism [GO:0046933]
Q3V0K9	Plastin-1 OS=Mus musculus OX=10090 GN=Pls1 PE=1 SV=1 - [PLSI_MOUSE]	732.579213125325	44.44	4	15	19	106	1.06229722516886	81	8.72244051218573	1.07347570980753	81	9.05518949846413	1.07522653871693	81	9.14478749825205	0.757832963909219	81	21.3632615072712	0.763165697792908	81	26.8373448928823	1.16165416599319	81	12.8473410607505	0.745341103601855	81	26.5807146067069	1.16543772471571	81	13.0349462597873	1.14050719867597	81	12.563177303613	0.894989183157947	81	14.5352636118802	0.900258910938723	81	15.4515398881142	0.863153989647906	80	17.1460558359268	630	70.3633700046601	5.37646484375	down	actin filament bundle assembly [GO:0051017]; actin filament network formation [GO:0051639]; auditory receptor cell stereocilium organization [GO:0060088]; intestinal D-glucose absorption [GO:0001951]; positive regulation of multicellular organism growth [GO:0040018]; positive regulation of protein localization to plasma membrane [GO:1903078]; regulation of microvillus length [GO:0032532]; termina…	actin filament binding [GO:0051015]; calcium ion binding [GO:0005509]
A0A0R4J0X5	Alpha-1-antitrypsin 1-3 OS=Mus musculus OX=10090 GN=Serpina1c PE=1 SV=1 - [A0A0R4J0X5_MOUSE]	724.823461918961	42.13	9	5	15	98	0.708975256811474	22	30.2716438456551	0.718042620451067	22	28.4390404823609	0.681501341465394	22	33.3422666196513	1.06834912672036	22	20.3052583006238	1.04895090226032	22	25.8729980629837	0.77719207792767	22	28.4058092463815	1.08190806390729	22	21.2871683356163	0.844144030125177	22	24.0395385236353	0.814987975520517	22	21.6136617850223	1.63056167829391	22	33.6481123896117	1.62284459132415	22	32.8990328665927	1.82726827575827	22	26.4277814294461	413	45.82542250466	5.54150390625	up		serine-type endopeptidase inhibitor activity [GO:0004867]
Q60597	2-oxoglutarate dehydrogenase, mitochondrial OS=Mus musculus OX=10090 GN=Ogdh PE=1 SV=3 - [ODO1_MOUSE]	724.251984866341	42.91	19	29	33	108	1.02436596062072	94	7.0085526049321	1.02599751083985	94	7.76996521877856	1.03384579506334	94	7.86792268762258	0.860414547307615	94	19.1005883160507	0.855278173030064	94	18.1390640245175	1.07232749963924	94	9.02680253188903	0.870338878640836	94	13.9205997124297	1.05716856882063	94	8.81908905791805	1.0702354098931	94	7.45097727522853	0.975583692518013	94	11.1637296711941	0.964716682417585	94	10.2877236443305	0.943874608524079	94	12.4544061082949	1023	116.37452581466	6.82958984375	non	2-oxoglutarate metabolic process [GO:0006103]; cerebellar cortex development [GO:0021695]; generation of precursor metabolites and energy [GO:0006091]; glycolytic process [GO:0006096]; hippocampus development [GO:0021766]; histone succinylation [GO:0106077]; NADH metabolic process [GO:0006734]; olfactory bulb mitral cell layer development [GO:0061034]; pyramidal neuron development [GO:0021860]; s…	chaperone binding [GO:0051087]; heat shock protein binding [GO:0031072]; metal ion binding [GO:0046872]; oxoglutarate dehydrogenase (NAD+) activity [GO:0034602]; oxoglutarate dehydrogenase (succinyl-transferring) activity [GO:0004591]; thiamine pyrophosphate binding [GO:0030976]
Q9QUM9	Proteasome subunit alpha type-6 OS=Mus musculus OX=10090 GN=Psma6 PE=1 SV=1 - [PSA6_MOUSE]	722.919850529122	32.11	3	8	8	44	0.976112536127222	44	6.93985134312571	0.977919964181303	44	6.11010017982286	0.966714006784187	44	5.89701529247819	1.01181869871581	44	11.8470404755212	0.967127724890641	44	10.8609441398955	1.00009681126444	44	7.21337261877567	1.00573061419291	44	11.9150307913062	1.001258677896	44	6.64099947403871	1.0081431230623	44	6.37370181543824	1.00633413256708	44	7.82204854665963	1.01406199374796	44	9.24520067608111	1.0449675261056	44	13.7739475945614	246	27.35479932466	6.75634765625	non	positive regulation of NF-kappaB transcription factor activity [GO:0051092]; proteasomal protein catabolic process [GO:0010498]; proteolysis involved in cellular protein catabolic process [GO:0051603]; skeletal muscle tissue development [GO:0007519]; ubiquitin-dependent protein catabolic process [GO:0006511]	NF-kappaB binding [GO:0051059]; RNA binding [GO:0003723]
P22599	Alpha-1-antitrypsin 1-2 OS=Mus musculus OX=10090 GN=Serpina1b PE=1 SV=2 - [A1AT2_MOUSE]	718.582570890967	37.53	4	3	13	86	0.70789596330602	16	14.3790764525745	0.714577435912005	16	16.1897960880804	0.747021390560941	16	17.6194962485359	1.03291994312518	16	26.5317347455337	1.04945260296348	16	31.2867024316131	0.768767042397432	16	11.2969742416236	1.08790899355766	16	24.79715191011	0.790312367110475	16	14.3953021447363	0.76646173965028	16	15.190441081044	1.61405492014675	16	32.9411807254849	1.48908114835737	16	23.0968211264122	1.52592915280147	16	23.2039218802704	413	45.94550927466	5.54150390625	up	acute-phase response [GO:0006953]; in utero embryonic development [GO:0001701]; negative regulation of endopeptidase activity [GO:0010951]; negative regulation of serine-type endopeptidase activity [GO:1900004]; protein N-linked glycosylation [GO:0006487]; response to chromate [GO:0046687]; response to cytokine [GO:0034097]; response to lead ion [GO:0010288]; response to methanol [GO:0033986]; re…	endopeptidase inhibitor activity [GO:0004866]; identical protein binding [GO:0042802]; protease binding [GO:0002020]; serine-type endopeptidase inhibitor activity [GO:0004867]
P97807	Fumarate hydratase, mitochondrial OS=Mus musculus OX=10090 GN=Fh PE=1 SV=3 - [FUMH_MOUSE]	713.474463968258	46.15	2	15	15	59	0.98921881258291	59	6.78205482216869	1.00879786961623	59	8.46558798810638	1.00626077096558	59	11.2098546082462	0.833677035715171	59	16.1919339501468	0.893286887875698	59	23.6191485571411	1.02879684983611	59	10.7135400913926	0.841027925550774	59	18.2022451303547	1.03727378019594	59	10.8291285119498	1.02439078263591	59	10.4117742332131	1.03851846553306	59	12.6677007660237	0.999112669182652	59	12.0671628506823	0.988849888528679	59	15.3289012189924	507	54.3220759346601	9.04150390625	non	cellular response to DNA damage stimulus [GO:0006974]; DNA repair [GO:0006281]; fumarate metabolic process [GO:0006106]; homeostasis of number of cells within a tissue [GO:0048873]; malate metabolic process [GO:0006108]; negative regulation of histone H3-K36 methylation [GO:0000415]; positive regulation of cold-induced thermogenesis [GO:0120162]; positive regulation of double-strand break repair …	fumarate hydratase activity [GO:0004333]; histone binding [GO:0042393]
B5THE3	Sucrase-isomaltase OS=Mus musculus OX=10090 GN=Sis PE=2 SV=1 - [B5THE3_MOUSE]	704.978152363496	22.77	2	30	30	130	0.896826211717785	130	8.99176424495009	0.905383535563665	130	9.59309499952057	0.919812452852768	130	9.23206866364501	0.931138662951758	130	19.0225117616176	0.906778502240201	130	19.979028824515	0.947011000116199	130	10.945570721931	0.927098713011048	130	18.9541793318466	0.981079762178188	130	10.1586002625041	0.959359664860361	130	9.63971380629463	1.22361804988573	130	15.3471467379217	1.22927222019421	130	15.358234514171	1.20912759808567	130	14.3940134061437	1818	208.96657997466	6.07470703125	non	carbohydrate metabolic process [GO:0005975]	alpha-1,4-glucosidase activity [GO:0004558]; beta-fructofuranosidase activity [GO:0004564]; carbohydrate binding [GO:0030246]; hydrolase activity, hydrolyzing O-glycosyl compounds [GO:0004553]; oligo-1,6-glucosidase activity [GO:0004574]
Q8VC30	Triokinase/FMN cyclase OS=Mus musculus OX=10090 GN=Tkfc PE=1 SV=1 - [TKFC_MOUSE]	698.884184949316	34.6	4	12	12	38	1.01003303620764	38	8.83297294237886	1.04013089701134	38	9.85430662093327	0.994149656072216	38	10.6193595345934	0.900426868941207	38	14.6811061835692	0.926262720860817	38	16.3332318616786	1.07276365924554	38	9.94295278143005	0.90887776225401	38	19.0723411777689	1.06527832036419	38	10.0938722695557	1.08368542325421	38	9.99251601273465	0.942187856548433	38	13.3489108817062	0.949487580690931	38	10.0185550126068	0.928447960640991	38	15.0281709443945	578	59.65335094466	6.91748046875	non	carbohydrate phosphorylation [GO:0046835]; cellular carbohydrate metabolic process [GO:0044262]; fructose catabolic process to hydroxyacetone phosphate and glyceraldehyde-3-phosphate [GO:0061624]; glycerol catabolic process [GO:0019563]; glycolytic process through fructose-1-phosphate [GO:0061625]; negative regulation of MDA-5 signaling pathway [GO:0039534]; regulation of innate immune response […	ATP binding [GO:0005524]; FAD-AMP lyase (cyclizing) activity [GO:0034012]; glycerone kinase activity [GO:0004371]; metal ion binding [GO:0046872]; triokinase activity [GO:0050354]
Q8VHX6	Filamin-C OS=Mus musculus OX=10090 GN=Flnc PE=1 SV=3 - [FLNC_MOUSE]	698.366382730675	16.1	2	25	32	74	1.00409322395347	43	6.81865680310787	1.00085959665143	43	6.46224623165129	1.00073114826943	43	7.56372383574292	1.07505714195002	43	18.773812270062	1.04824961027191	43	16.4716213986782	0.995909251458366	43	10.1498746036209	1.08273592942035	43	16.3302026001712	0.960947595411899	43	9.12340974097999	0.992478461054974	43	8.43191385904659	1.02680478114867	43	11.9246142680864	1.0228583856388	43	9.48858474078947	1.00487377863233	43	11.62082118049	2726	290.937483454661	5.94775390625	non	actin filament-based process [GO:0030029]; muscle cell development [GO:0055001]; sarcomere organization [GO:0045214]	actin binding [GO:0003779]; actin filament binding [GO:0051015]; ankyrin binding [GO:0030506]; cytoskeletal protein binding [GO:0008092]; identical protein binding [GO:0042802]
Q9ERD7	Tubulin beta-3 chain OS=Mus musculus OX=10090 GN=Tubb3 PE=1 SV=1 - [TBB3_MOUSE]	689.979234440517	36	4	1	14	45	1.0281452083104	2	12.5535200942375	1.02009088594696	2	4.23520871874087	1.10001514643367	2	2.08553873431128	0.823719647551186	2	14.7311897316403	0.890700982509837	2	8.09885747369577	1.06555868219002	2	8.30634331300039	0.916741941930476	2	18.1859265500758	1.0661967656967	2	6.76696783929764	1.06950580972132	2	2.86064568471006	1.04136488158918	2	10.2601303866669	0.949701027881971	2	17.5476285831628	0.940256963367992	2	3.01107599515079	450	50.3862416346601	4.93212890625	non	axon guidance [GO:0007411]; dorsal root ganglion development [GO:1990791]; microtubule cytoskeleton organization [GO:0000226]; mitotic cell cycle [GO:0000278]; netrin-activated signaling pathway [GO:0038007]; neuron differentiation [GO:0030182]	GTPase activity [GO:0003924]; GTP binding [GO:0005525]; netrin receptor binding [GO:1990890]; peptide binding [GO:0042277]; structural constituent of cytoskeleton [GO:0005200]
Q8BHN3	Neutral alpha-glucosidase AB OS=Mus musculus OX=10090 GN=Ganab PE=1 SV=1 - [GANAB_MOUSE]	688.190444156252	34.32	3	23	23	77	0.991823014362489	77	6.67417990438401	0.987972280711195	77	7.96705202086322	0.981961754212461	77	7.73780075926503	1.00484589092451	77	15.260186704347	1.01544339926574	77	16.7591084525904	0.993941029233372	77	10.9743067673164	1.01620168547034	77	12.8717212791764	0.974329978842746	77	8.62373872999892	0.979852000867004	77	8.58832606867556	1.03049352850311	77	8.90402092601422	1.01916977256471	77	9.12043504699998	1.01396568372612	77	11.5530234753008	944	106.84351224466	6.06201171875	non	carbohydrate metabolic process [GO:0005975]; N-glycan processing [GO:0006491]	alpha-glucosidase activity [GO:0090599]; carbohydrate binding [GO:0030246]; glucan 1,3-alpha-glucosidase activity [GO:0033919]; glucosidase activity [GO:0015926]; hydrolase activity, hydrolyzing O-glycosyl compounds [GO:0004553]
Q3UZQ3	Elongation factor 1-alpha OS=Mus musculus OX=10090 GN=Eef1a1 PE=2 SV=1 - [Q3UZQ3_MOUSE]	686.791031132708	61.04	11	2	21	151	1.15567538957958	23	12.8540459917281	1.207962119523	23	12.2275874115121	1.13362773448898	23	12.0804042706342	0.841971981180895	23	5.67195163303168	0.885726586998983	23	9.14803745552802	1.09816755946608	23	9.20485351767561	0.867813481419174	23	12.0537560492233	1.13375017843569	23	6.86915980902906	1.10082559334088	23	7.20364216949377	0.828311090872583	23	17.6064848758808	0.85079784458758	23	26.7499179642677	0.809549757564259	23	13.3162238280531	462	50.03409985466	9.01220703125	down		GTPase activity [GO:0003924]; GTP binding [GO:0005525]; translation elongation factor activity [GO:0003746]
P07901	Heat shock protein HSP 90-alpha OS=Mus musculus OX=10090 GN=Hsp90aa1 PE=1 SV=4 - [HS90A_MOUSE]	674.561650145371	40.52	18	16	28	125	1.01302527370623	82	5.92369958395147	1.01463695089216	82	7.39812554856025	1.0052513459848	82	8.02936027588049	0.96604622679554	82	22.0644312829016	0.95679127507495	82	17.3350526181976	1.03053347403907	82	9.79746598436475	0.969276749817132	82	23.1753715947206	1.01342989006086	82	9.8951524853883	1.03276065091695	82	9.67500448902273	0.970477804292952	82	13.7719035180597	0.974304389695729	82	10.8741277423447	0.960849371159836	82	16.0676954377377	733	84.73476896466	5.00830078125	non	activation of innate immune response [GO:0002218]; axon extension [GO:0048675]; cardiac muscle cell apoptotic process [GO:0010659]; cellular response to heat [GO:0034605]; cellular response to virus [GO:0098586]; central nervous system neuron axonogenesis [GO:0021955]; chaperone-mediated protein complex assembly [GO:0051131]; establishment of cell polarity [GO:0030010]; neuron migration [GO:00017…	ATP binding [GO:0005524]; ATP hydrolysis activity [GO:0016887]; CTP binding [GO:0002135]; dATP binding [GO:0032564]; disordered domain specific binding [GO:0097718]; DNA polymerase binding [GO:0070182]; GTPase binding [GO:0051020]; GTP binding [GO:0005525]; histone deacetylase binding [GO:0042826]; identical protein binding [GO:0042802]; mRNA binding [GO:0003729]; nitric-oxide synthase regulator …
P31001	Desmin OS=Mus musculus OX=10090 GN=Des PE=1 SV=3 - [DESM_MOUSE]	665.415842149652	59.28	11	23	27	101	1.02466848929095	90	12.3007791397283	1.01375173480955	90	11.3675395273959	1.01606977172074	90	13.17454845096	1.02210450936605	90	16.922621933466	0.992422792834872	90	17.698907895042	0.983396924475423	90	14.6918746734552	1.04232543510121	90	18.857644358614	1.00715662117456	90	16.1735549469997	0.971019237378729	90	12.9916122939002	0.987261206426059	90	22.8090584661359	0.987315308323549	90	19.4915193751277	0.985495130883314	90	28.1541877405249	469	53.4650396346601	5.27490234375	non	intermediate filament organization [GO:0045109]; muscle organ development [GO:0007517]	cytoskeletal protein binding [GO:0008092]; identical protein binding [GO:0042802]; structural constituent of cytoskeleton [GO:0005200]
O88329	Unconventional myosin-Ia OS=Mus musculus OX=10090 GN=Myo1a PE=2 SV=2 - [MYO1A_MOUSE]	664.750047604505	30.2	3	26	28	96	1.05092408932176	85	9.47914164326044	1.07726158929128	85	10.0185789789785	1.03385594494879	85	9.72619363507788	0.79085149767816	85	25.4494195077616	0.77026073412592	85	20.3289537231477	1.10649900839483	85	12.8949713053341	0.779939298997828	85	22.7104259752925	1.13283942135728	85	10.2497998285369	1.12114054225657	85	9.57379621353305	0.891964529804008	85	10.8617475540581	0.918634060250465	85	10.5609906938593	0.887341966050382	85	14.1058966869917	1043	118.62010833466	9.43701171875	down	actin filament organization [GO:0007015]; cell projection organization [GO:0030030]; microvillus assembly [GO:0030033]; regulation of protein localization [GO:0032880]; sensory perception of sound [GO:0007605]; vesicle localization [GO:0051648]; vesicle transport along actin filament [GO:0030050]	actin filament binding [GO:0051015]; ATP binding [GO:0005524]; calmodulin binding [GO:0005516]; microfilament motor activity [GO:0000146]
F8WIT2	Annexin OS=Mus musculus OX=10090 GN=Anxa6 PE=1 SV=1 - [F8WIT2_MOUSE]	662.296897447171	33.73	8	19	20	73	1.00314531490769	71	5.57023775640968	1.00305999065573	71	7.30093996447728	0.995735032864898	71	7.9953528440849	0.950825735190226	71	16.4359055008534	0.939224273070809	71	15.5114278772838	0.957333917058732	71	8.68255154867195	0.960190013443949	71	16.6622080123006	0.969224133049966	71	8.94607552252727	0.965295380692467	71	10.24384246583	1.08713484497769	71	10.6390921599138	1.08725880158509	71	11.3846025372832	1.10771758283418	71	10.2007545422096	667	75.2410478746601	5.55419921875	non	localization [GO:0051179]	calcium-dependent phospholipid binding [GO:0005544]; calcium ion binding [GO:0005509]
Q62261	Spectrin beta chain, non-erythrocytic 1 OS=Mus musculus OX=10090 GN=Sptbn1 PE=1 SV=2 - [SPTB2_MOUSE]	652.679581690932	31.95	19	54	57	135	1.00760241274928	130	6.79509705372713	1.01330597763966	130	6.77598318350515	1.00764201112406	130	5.86619229570038	0.962621444714765	130	18.4714102409445	0.955881143623736	130	16.4808578746619	1.0288313536711	130	9.76291709431593	0.952434616609298	130	19.470616571731	1.02320757659416	130	8.80648103088311	1.02871567644913	130	8.57746871749897	0.982487414715786	130	10.2617918137113	0.991883555508287	130	9.36378446056069	1.00517139191009	130	10.3784359988461	2363	274.05246726466	5.57958984375	non	actin cytoskeleton organization [GO:0030036]; actin filament capping [GO:0051693]; common-partner SMAD protein phosphorylation [GO:0007182]; Golgi to plasma membrane protein transport [GO:0043001]; membrane assembly [GO:0071709]; mitotic cytokinesis [GO:0000281]; plasma membrane organization [GO:0007009]; positive regulation of interleukin-2 production [GO:0032743]; positive regulation of protein…	actin filament binding [GO:0051015]; ankyrin binding [GO:0030506]; calmodulin binding [GO:0005516]; GTPase binding [GO:0051020]; phospholipid binding [GO:0005543]; structural constituent of cytoskeleton [GO:0005200]
Q6P9L9	Eef2 protein (Fragment) OS=Mus musculus OX=10090 GN=Eef2 PE=2 SV=1 - [Q6P9L9_MOUSE]	639.349401476249	46.5	20	31	31	122	0.999383750139705	120	8.60661070512361	0.995942531326008	120	6.3041201820757	0.983464099588957	120	8.64954280715527	0.964413038299106	120	20.5804297958809	0.982674230491475	120	17.1043980217175	0.994832433155436	120	7.98954967110293	0.978375724497729	120	19.9789485553447	1.00489583674547	120	10.533216057047	0.988977086038473	120	9.53972248172756	1.02687539850496	120	13.9618375935295	1.00964822696592	120	13.9222347281862	1.02235137807016	120	18.1709070588974	843	93.49499649466	6.82958984375	non	translation [GO:0006412]	GTPase activity [GO:0003924]; GTP binding [GO:0005525]
Q60932	Voltage-dependent anion-selective channel protein 1 OS=Mus musculus OX=10090 GN=Vdac1 PE=1 SV=3 - [VDAC1_MOUSE]	632.571401425189	52.7	5	9	11	53	0.982490949802925	45	7.18953211196505	0.970471443877595	45	7.31755483450213	0.966971686111251	45	6.53993546449773	1.04642097400054	45	14.5275041371784	1.01564945016994	45	14.6740975296363	0.958555564783367	45	7.96777544762079	1.07859541304754	45	12.4041862926405	0.978235200668704	45	7.79635095015305	0.956732618795199	45	11.1242454077432	1.03331928141694	45	7.69320749871363	1.04570584569494	45	7.25527724308261	1.01376323787728	45	10.0755381232907	296	32.33137796466	8.42626953125	non	anion transport [GO:0006820]; apoptotic process [GO:0006915]; behavioral fear response [GO:0001662]; chemical synaptic transmission [GO:0007268]; learning [GO:0007612]; mitochondrial calcium ion transmembrane transport [GO:0006851]; negative regulation of apoptotic process [GO:0043066]; negative regulation of calcium import into the mitochondrion [GO:0110099]; negative regulation of reactive oxyg…	anion channel activity [GO:0005253]; ceramide binding [GO:0097001]; cholesterol binding [GO:0015485]; nucleotide binding [GO:0000166]; phosphatidylcholine binding [GO:0031210]; porin activity [GO:0015288]; protein-containing complex binding [GO:0044877]; protein kinase binding [GO:0019901]; transmembrane transporter binding [GO:0044325]; voltage-gated anion channel activity [GO:0008308]
Q61833	Dolichyl-diphosphooligosaccharide--protein glycosyltransferase subunit 2 OS=Mus musculus OX=10090 GN=Rpn2 PE=2 SV=1 - [Q61833_MOUSE]	626.664808872386	29.65	4	14	14	56	1.01535483826962	56	9.97701959394257	1.01455219731781	56	8.61987402957483	1.01858131311327	56	10.8495224929141	0.973613125511537	56	23.3814702137234	0.968805838141222	56	20.7702678711106	1.01124103279765	56	7.55651402760902	1.01590044596262	56	20.1651665318091	1.00481792911142	56	10.851521213838	1.0025703613287	56	8.22245336226388	0.987678237801528	56	10.9815060175038	0.980170944227257	56	12.954510396163	0.955909933355801	56	18.9832995202335	607	66.2606863346602	5.80810546875	non	protein N-linked glycosylation [GO:0006487]
E9Q986	Catenin delta-1 OS=Mus musculus OX=10090 GN=Ctnnd1 PE=1 SV=1 - [E9Q986_MOUSE]	622.036001446643	27.59	19	18	18	67	1.02113881505035	67	7.90607859511319	1.05876037245944	67	12.8284053877802	1.0326205436266	67	10.1196207940812	0.947957070584829	67	12.8050429564056	0.93488468553274	67	19.0592118021825	1.03898003917202	67	10.7142006475359	0.951878396457353	67	15.9874768002796	1.056796974097	67	9.17388710359516	1.06496732973736	67	11.266155747061	0.905379342948318	67	10.9196281648716	0.922342185801212	67	8.37895141212835	0.942360502403866	67	15.3502643394292	830	92.42077173466	7.15185546875	non	cell-cell adhesion [GO:0098609]	cadherin binding [GO:0045296]
P50247	Adenosylhomocysteinase OS=Mus musculus OX=10090 GN=Ahcy PE=1 SV=3 - [SAHH_MOUSE]	603.743183443581	41.44	6	14	14	75	0.97309879826227	75	6.78301396020957	0.977157116210202	75	9.80542020808276	1.00450503295779	75	8.14480226177997	0.82979863832685	75	25.1630721799784	0.868903904332416	75	23.869590563605	1.02636388001964	75	12.2920881307334	0.798371462475981	75	18.6517187190591	1.02474501389465	75	9.51117075993182	1.02746404160133	75	11.4944121849551	1.10792975473956	75	11.9147371259821	1.1155859116013	75	8.66163581503158	1.11501920015363	75	15.1209200961357	432	47.65726283466	6.53662109375	non	chronic inflammatory response to antigenic stimulus [GO:0002439]; circadian sleep/wake cycle [GO:0042745]; one-carbon metabolic process [GO:0006730]; response to nutrient [GO:0007584]; S-adenosylhomocysteine catabolic process [GO:0019510]; S-adenosylmethionine cycle [GO:0033353]	adenosylhomocysteinase activity [GO:0004013]; adenyl nucleotide binding [GO:0030554]; copper ion binding [GO:0005507]; identical protein binding [GO:0042802]; NAD binding [GO:0051287]; protein self-association [GO:0043621]
Q9WTP6	Adenylate kinase 2, mitochondrial OS=Mus musculus OX=10090 GN=Ak2 PE=1 SV=5 - [KAD2_MOUSE]	587.312641893032	42.68	2	6	6	23	1.06676798377719	23	11.1604251410898	1.06223552398423	23	9.17145295078185	1.09333102246846	23	11.2340898968924	0.924702142046884	23	7.15701523652294	0.926644634652538	23	8.34669282824781	1.05625253549281	23	5.78887182997979	0.9519731303812	23	6.14543974097813	1.06803028904555	23	5.34678875150863	1.05648800904988	23	10.1073842529103	0.875322437927062	23	18.5482693405355	0.863941400915328	23	20.2989139251718	0.913114172349775	23	20.0678788136334	239	26.45170351466	7.38623046875	non	ADP biosynthetic process [GO:0006172]; AMP metabolic process [GO:0046033]; ATP metabolic process [GO:0046034]; dATP metabolic process [GO:0046060]	adenylate kinase activity [GO:0004017]; ATP binding [GO:0005524]
Q99JY0	Trifunctional enzyme subunit beta, mitochondrial OS=Mus musculus OX=10090 GN=Hadhb PE=1 SV=1 - [ECHB_MOUSE]	583.328880695911	31.16	4	10	10	56	0.987551671838555	56	9.94164653441393	0.964940530019496	56	8.74782391223579	0.985950656492108	56	9.59005641713574	0.933892957447626	56	33.8905712210487	1.0226056947898	56	20.4902816191956	0.990128097002689	56	10.653353959647	0.975830709292996	56	31.7018647774983	1.02634697156799	56	10.6618262320598	1.00841448812315	56	12.8380428861769	0.999446633034307	56	10.6849395327295	0.975507633580716	56	11.9577637514582	0.988519134805899	56	13.341216851613	475	51.35341146466	9.37841796875	non	fatty acid beta-oxidation [GO:0006635]	acetyl-CoA C-acyltransferase activity [GO:0003988]; acetyl-CoA C-myristoyltransferase activity [GO:0050633]; protein-containing complex binding [GO:0044877]
Q9CPY7	Cytosol aminopeptidase OS=Mus musculus OX=10090 GN=Lap3 PE=1 SV=3 - [AMPL_MOUSE]	576.521418605812	39.11	2	15	15	74	0.998381844592817	74	6.0202495714276	1.00574741704637	74	8.88563013993588	0.983260276398713	74	8.4618398977365	0.899806516422948	74	18.3585128701691	0.905957719003216	74	15.7527897550403	1.00073807508152	74	10.7659502128416	0.912083747189573	74	20.3802449742779	1.01223450689452	74	10.6521249094416	0.989289176675242	74	8.37147030466781	1.01371709905604	74	11.7240656721484	1.04227990494014	74	12.1386516690291	1.00924667632191	74	13.062059898849	519	56.1057508546601	7.72314453125	non		carboxypeptidase activity [GO:0004180]; manganese ion binding [GO:0030145]; metalloaminopeptidase activity [GO:0070006]; peptidase activity [GO:0008233]
Q9R0H0	Peroxisomal acyl-coenzyme A oxidase 1 OS=Mus musculus OX=10090 GN=Acox1 PE=1 SV=5 - [ACOX1_MOUSE]	574.268258899221	30.11	1	5	12	46	0.993934181216817	6	6.28069328549271	0.97812046681189	6	4.98081555659794	1.03712854202004	6	1.70337094207702	0.931318667544868	6	11.5640360040507	0.960603520363057	6	17.0906328338447	1.0621102343907	6	9.09894207276853	0.923837009192583	6	6.13188748586118	1.06528324693737	6	5.24383226018488	1.06937006840399	6	4.45269727607504	0.985709484758664	6	20.2875998317069	0.925553153163801	6	7.37183287124857	0.922468485053297	6	17.1935918751774	661	74.60126177466	8.48486328125	non	cholesterol homeostasis [GO:0042632]; fatty acid beta-oxidation [GO:0006635]; fatty acid beta-oxidation using acyl-CoA oxidase [GO:0033540]; fatty acid catabolic process [GO:0009062]; fatty acid oxidation [GO:0019395]; generation of precursor metabolites and energy [GO:0006091]; hydrogen peroxide biosynthetic process [GO:0050665]; lipid homeostasis [GO:0055088]; lipid metabolic process [GO:000662…	acyl-CoA oxidase activity [GO:0003997]; FAD binding [GO:0071949]; fatty acid binding [GO:0005504]; flavin adenine dinucleotide binding [GO:0050660]; palmitoyl-CoA oxidase activity [GO:0016401]; PDZ domain binding [GO:0030165]; protein homodimerization activity [GO:0042803]; protein N-terminus binding [GO:0047485]
A1BN54	Alpha actinin 1a OS=Mus musculus OX=10090 GN=Actn1 PE=1 SV=1 - [A1BN54_MOUSE]	571.38305640038	42.62	5	22	33	116	0.980266032621849	78	6.63433909764993	0.98524422216116	78	5.76451696153441	0.973419308201497	78	6.55333464985407	0.982737264134758	78	23.658961486983	0.984512755327365	78	16.7154304753576	0.988313544137476	78	8.77597539038209	0.996229946617435	78	20.2189727536636	0.998792986601278	78	10.529783331706	0.999226411128886	78	9.88729123604484	1.08170422075369	78	8.99331356174484	1.09698341002185	78	7.96492346726719	1.10194534692719	78	13.6749343161426	887	102.65536210466	5.47802734375	non		actin binding [GO:0003779]; calcium ion binding [GO:0005509]
Q8BW35	Uncharacterized protein (Fragment) OS=Mus musculus OX=10090 PE=2 SV=2 - [Q8BW35_MOUSE]	568.676825517559	32.06	1	1	8	42	0.977489908661156	2	0.698844511919423	1.11355911077177	2	26.9456307922126	1.02164109320716	2	22.2517221704071	0.860497018701143	2	13.2722944157734	0.86445803334936	2	21.784645178012	1.01677845579519	2	9.03873694753392	0.854832262149833	2	15.0944801372582	1.14248764583099	2	2.3733640121414	0.958614553741162	2	0.695168223850647	1.00910517527108	2	36.4437164213794	1.1386543815407	2	23.3820272968425	0.888000258796268	2	17.5188395303819	499	56.43658797466	7.22509765625	down	fatty acid beta-oxidation [GO:0006635]	acyl-CoA oxidase activity [GO:0003997]; FAD binding [GO:0071949]
Q922F4	Tubulin beta-6 chain OS=Mus musculus OX=10090 GN=Tubb6 PE=1 SV=1 - [TBB6_MOUSE]	559.145414124851	43.85	3	4	14	50	1.09092032904716	6	10.7452541054269	1.06239342302624	6	10.2562043196348	1.1129158795302	6	10.6467761768268	0.843471022943425	6	5.88049583835934	0.860444584312332	6	20.1483632394276	1.06377867084599	6	5.14345379232989	0.935832792513048	6	15.2583185202569	1.0851241744041	6	9.37666039206571	1.04729768773178	6	5.51151318703583	0.872902095892938	6	21.4948778108059	0.855679568186861	6	17.8418630503976	0.885049928672919	6	12.0128157953366	447	50.0581285146601	4.89404296875	down	microtubule cytoskeleton organization [GO:0000226]; mitotic cell cycle [GO:0000278]	GTPase activity [GO:0003924]; GTP binding [GO:0005525]; structural constituent of cytoskeleton [GO:0005200]
O88844	Isocitrate dehydrogenase [NADP] cytoplasmic OS=Mus musculus OX=10090 GN=Idh1 PE=1 SV=2 - [IDHC_MOUSE]	558.038116323642	41.79	9	14	15	42	1.00042711239993	41	5.46398347188336	1.00758836294373	41	7.65797671520352	0.987663071863293	41	8.44527079995492	0.89534438404255	41	17.1748952554437	0.902112004947065	41	13.8845387617716	1.01765251038013	41	7.52275630045333	0.867527483411855	41	12.5634471354531	1.03303474511622	41	7.1399954611654	1.03252135277801	41	8.75895016417693	1.00181499696132	41	13.3798770518769	1.01336825113157	41	14.2971489667695	1.03189638264732	41	12.8693276515386	414	46.64446883466	7.16650390625	non	2-oxoglutarate metabolic process [GO:0006103]; female gonad development [GO:0008585]; glutathione metabolic process [GO:0006749]; glyoxylate cycle [GO:0006097]; isocitrate metabolic process [GO:0006102]; NADP metabolic process [GO:0006739]; regulation of phospholipid biosynthetic process [GO:0071071]; regulation of phospholipid catabolic process [GO:0060696]; response to organic cyclic compound […	identical protein binding [GO:0042802]; isocitrate dehydrogenase (NADP+) activity [GO:0004450]; isocitrate dehydrogenase activity [GO:0004448]; magnesium ion binding [GO:0000287]; NAD binding [GO:0051287]; NADP binding [GO:0050661]; protein homodimerization activity [GO:0042803]
P26231	Catenin alpha-1 OS=Mus musculus OX=10090 GN=Ctnna1 PE=1 SV=1 - [CTNA1_MOUSE]	556.77592066733	30.91	8	19	22	66	1.04174819256693	62	8.52338627810157	1.03803990567499	62	9.49206603580477	1.0482550849096	62	8.27145220009239	0.877812268488295	61	22.8373934950564	0.885515206321299	62	24.030019935307	1.05390959437241	62	9.90396705860345	0.880978565999446	61	24.0584880185723	1.09774634567079	62	12.156116231587	1.08225405426304	62	10.7852909848923	0.927206502772961	62	17.0862026745276	0.936693605999443	62	15.0656648987992	0.936277575592361	62	19.5894950311539	906	100.04355598466	6.22705078125	non	actin filament organization [GO:0007015]; aging [GO:0007568]; apical junction assembly [GO:0043297]; axon regeneration [GO:0031103]; cell-cell adhesion [GO:0098609]; cell migration [GO:0016477]; cellular protein localization [GO:0034613]; cellular response to indole-3-methanol [GO:0071681]; epithelial cell-cell adhesion [GO:0090136]; establishment or maintenance of cell polarity [GO:0007163]; gap…	actin filament binding [GO:0051015]; beta-catenin binding [GO:0008013]; cadherin binding [GO:0045296]; gamma-catenin binding [GO:0045295]; identical protein binding [GO:0042802]; protein-containing complex binding [GO:0044877]; structural molecule activity [GO:0005198]; vinculin binding [GO:0017166]
P17182	Alpha-enolase OS=Mus musculus OX=10090 GN=Eno1 PE=1 SV=3 - [ENOA_MOUSE]	556.481459709145	50.69	9	12	16	62	0.987383607578143	51	8.58264056826172	0.98590182461102	51	7.58783722473508	0.979243953314301	51	6.60154612213192	0.953835457823515	51	23.8327668508197	0.959614123247793	51	12.9636601013023	0.982646924199389	51	7.3253551207014	0.913505576184746	51	18.8287427625545	1.0248920032195	51	11.1350959421118	1.01127175335121	51	9.94056806509881	1.04392769965486	51	7.77922109191792	1.03293819283236	51	8.35029709360351	1.0734564408446	51	16.4192897058246	434	47.11121751466	6.80029296875	non	canonical glycolysis [GO:0061621]; cellular response to interleukin-7 [GO:0098761]; glycolytic process [GO:0006096]; in utero embryonic development [GO:0001701]; negative regulation of cell growth [GO:0030308]; negative regulation of hypoxia-induced intrinsic apoptotic signaling pathway [GO:1903298]; negative regulation of transcription, DNA-templated [GO:0045892]; negative regulation of transcri…	DNA-binding transcription repressor activity, RNA polymerase II-specific [GO:0001227]; GTPase binding [GO:0051020]; magnesium ion binding [GO:0000287]; phosphopyruvate hydratase activity [GO:0004634]; protein homodimerization activity [GO:0042803]; RNA binding [GO:0003723]; RNA polymerase II transcription regulatory region sequence-specific DNA binding [GO:0000977]
O70209	PDZ and LIM domain protein 3 OS=Mus musculus OX=10090 GN=Pdlim3 PE=1 SV=1 - [PDLI3_MOUSE]	552.709953889391	49.05	2	8	8	21	1.16234095959149	21	7.41174985195126	1.14896925940251	21	11.2541392238981	1.14352243675399	21	10.0425010639876	0.90488928609187	21	17.7633188416032	0.847236645222801	21	16.8473141367327	1.12862660479665	21	9.75459246056102	0.859195234739327	21	16.5158019882394	1.08593062660902	21	7.49415450461593	1.08662172207453	21	9.49707043854615	0.850117285422436	21	25.0983259940518	0.828788112416723	21	15.1625093060323	0.898185480951614	21	21.8488315065473	316	34.27823117466	7.91357421875	down	actin cytoskeleton organization [GO:0030036]; actin filament organization [GO:0007015]; heart development [GO:0007507]; muscle structure development [GO:0061061]	actin binding [GO:0003779]; actinin binding [GO:0042805]; cytoskeletal protein binding [GO:0008092]; metal ion binding [GO:0046872]; muscle alpha-actinin binding [GO:0051371]; structural constituent of muscle [GO:0008307]
Q04857	Collagen alpha-1(VI) chain OS=Mus musculus OX=10090 GN=Col6a1 PE=1 SV=1 - [CO6A1_MOUSE]	550.020368042309	24.98	4	17	17	48	0.936835594178395	48	10.9148129836088	0.950547452655275	48	6.97918028386763	0.956118824589406	48	8.98522494095881	0.93604722599572	48	15.0507172703358	0.943208845113364	48	16.3703491081363	0.917258760986921	48	11.7120628833656	0.912826962206814	48	14.590201366099	0.934058497610913	48	10.0101922242913	0.938446435482318	48	12.6231583955219	1.20171804458773	48	10.9013762913261	1.19454629831831	48	11.6502938169932	1.2583739302793	48	16.5628234501254	1025	108.42193733466	5.36376953125	non	cell adhesion [GO:0007155]; cellular response to amino acid stimulus [GO:0071230]; endodermal cell differentiation [GO:0035987]	collagen binding [GO:0005518]; platelet-derived growth factor binding [GO:0048407]
Q6P1B1	Xaa-Pro aminopeptidase 1 OS=Mus musculus OX=10090 GN=Xpnpep1 PE=1 SV=1 - [XPP1_MOUSE]	545.825459449497	35.15	9	14	14	43	1.00495789266851	43	7.34146765944017	1.00733807473565	43	8.62675111856932	1.00297936734323	43	8.5044171072616	0.983103384385246	43	30.6665026695774	0.934216093366915	43	19.8388194368275	0.994267147335184	43	12.9045101952631	0.966961858670517	43	25.8284429541071	1.05005261675565	43	10.7788199304238	1.02645206499435	43	9.0834147058235	1.01438763134411	43	7.25051863310166	0.998341510458985	43	7.9022570512293	1.02245805638437	43	7.03482768061595	623	69.5470136846602	5.54150390625	non	bradykinin catabolic process [GO:0010815]; proteolysis [GO:0006508]	aminopeptidase activity [GO:0004177]; manganese ion binding [GO:0030145]; metalloaminopeptidase activity [GO:0070006]; protein homodimerization activity [GO:0042803]
Q99PV0	Pre-mRNA-processing-splicing factor 8 OS=Mus musculus OX=10090 GN=Prpf8 PE=1 SV=2 - [PRP8_MOUSE]	540.212922780124	18.84	4	34	34	78	1.00793283369749	78	7.47003465181561	1.00694251211321	78	8.07562907845808	1.00054391385822	78	9.12109282760499	0.926867508573324	78	23.7965714583729	0.97794502510427	78	18.9018870441972	1.00195579831049	78	9.54350369423713	0.935499639385466	78	21.8556610174071	1.01284934312313	78	9.35739877518525	0.999558867499933	78	9.65996045451984	0.997853137203431	78	10.3268116395455	1.02501135192831	78	9.27792163170538	1.02756279889745	78	14.87950040191	2335	273.442566894661	8.83642578125	non	cellular response to lipopolysaccharide [GO:0071222]; cellular response to tumor necrosis factor [GO:0071356]; mRNA splicing, via spliceosome [GO:0000398]; spliceosomal tri-snRNP complex assembly [GO:0000244]	isopeptidase activity [GO:0070122]; K63-linked polyubiquitin modification-dependent protein binding [GO:0070530]; metallopeptidase activity [GO:0008237]; pre-mRNA intronic binding [GO:0097157]; U1 snRNA binding [GO:0030619]; U2 snRNA binding [GO:0030620]; U5 snRNA binding [GO:0030623]; U6 snRNA binding [GO:0017070]
Q9R0P5	Destrin OS=Mus musculus OX=10090 GN=Dstn PE=1 SV=3 - [DEST_MOUSE]	539.572585985643	79.39	1	15	16	100	1.03182815214007	94	9.32495321841496	0.997513801775178	94	9.61267927524352	1.04690467362594	94	7.72879296700008	1.07503596703474	94	18.3541364213735	1.04698265896356	94	18.2416267711585	1.01763931271817	94	12.6725421704551	1.0507161327031	94	18.1349666389381	1.04156486103135	94	11.2704153729616	1.00315623175459	94	14.2859225488063	0.857764870911808	94	14.8375186835927	0.864071235098401	94	12.6670514939043	0.85030135462708	94	16.8511478634908	165	18.50948631466	7.97216796875	non	actin filament depolymerization [GO:0030042]; actin filament fragmentation [GO:0030043]; actin filament severing [GO:0051014]; cell motility [GO:0048870]; positive regulation of actin filament depolymerization [GO:0030836]	actin filament binding [GO:0051015]
Q9JKF1	Ras GTPase-activating-like protein IQGAP1 OS=Mus musculus OX=10090 GN=Iqgap1 PE=1 SV=2 - [IQGA1_MOUSE]	537.548511609121	18.95	15	19	20	48	1.01272138166888	47	6.02516944312474	1.02929568754325	47	5.11104181562405	1.0197082069449	47	6.71759492321042	0.938015843108217	47	17.618556785799	0.906751090864559	47	16.4808975220373	1.0437377894695	47	7.13567645595086	0.908124424869367	47	17.6001921574975	1.04997234022798	47	10.4804978564045	1.05448311582293	47	9.71728855976555	0.984635940935697	47	11.4525228942505	1.0245368902393	47	7.53671092166875	0.985678384847216	47	12.0300178140284	1657	188.624252394661	6.48095703125	non	cell migration [GO:0016477]; cellular response to calcium ion [GO:0071277]; cellular response to epidermal growth factor stimulus [GO:0071364]; cellular response to fibroblast growth factor stimulus [GO:0044344]; cellular response to platelet-derived growth factor stimulus [GO:0036120]; epidermal growth factor receptor signaling pathway [GO:0007173]; fibroblast growth factor receptor signaling pa…	actin filament binding [GO:0051015]; calcium ion binding [GO:0005509]; calmodulin binding [GO:0005516]; GTPase activator activity [GO:0005096]; MAP-kinase scaffold activity [GO:0005078]; mitogen-activated protein kinase binding [GO:0051019]; molecular adaptor activity [GO:0060090]; phosphatidylinositol-3,4,5-trisphosphate binding [GO:0005547]; protein-containing complex binding [GO:0044877]; prot…
Q04447	Creatine kinase B-type OS=Mus musculus OX=10090 GN=Ckb PE=1 SV=1 - [KCRB_MOUSE]	534.621754757043	57.22	1	14	16	87	0.995292408336685	80	11.9137746044705	1.00785406914704	80	8.99016478357913	1.00888756304702	80	10.452156075006	0.910528861282907	80	27.6672851492526	0.954142546051049	80	21.3995589685176	0.990506265550063	80	14.3529060974936	0.958652790854359	80	19.9711423960647	0.990614258347859	80	11.7645197960452	0.968405168319906	80	11.736769196376	1.05028990338598	80	18.1129787889073	1.02585217112319	80	15.245712055621	1.01653371883229	80	15.3068023086573	381	42.68628012466	5.66845703125	non	cellular chloride ion homeostasis [GO:0030644]; cerebellum development [GO:0021549]; phosphocreatine biosynthetic process [GO:0046314]	ATP binding [GO:0005524]; creatine kinase activity [GO:0004111]; kinase activity [GO:0016301]; ubiquitin protein ligase binding [GO:0031625]
P00688	Pancreatic alpha-amylase OS=Mus musculus OX=10090 GN=Amy2 PE=1 SV=2 - [AMYP_MOUSE]	532.710703136237	35.04	10	11	11	38	0.777523357575125	38	20.1627804687112	0.776001424830207	38	19.4064077672825	0.802486310922948	38	19.2075401041889	1.30212971110524	38	31.8467790772556	1.17966598042821	38	22.069206491205	0.776922386460634	38	30.0036757993031	1.26242097379185	38	31.4278138541904	0.763870609617057	38	35.0776630063262	0.75513686020045	38	26.8433336475304	1.30004744426755	38	13.3992461808981	1.31024344444336	38	16.1484327174576	1.32257922736437	38	11.6465435575428	508	57.2818044846601	7.28369140625	up	carbohydrate catabolic process [GO:0016052]	alpha-amylase activity [GO:0004556]; alpha-amylase activity (releasing maltohexaose) [GO:0103025]; amylase activity [GO:0016160]; calcium ion binding [GO:0005509]; chloride ion binding [GO:0031404]
O09049	Regenerating islet-derived protein 3-gamma OS=Mus musculus OX=10090 GN=Reg3g PE=1 SV=1 - [REG3G_MOUSE]	532.575203746931	72.41	1	7	8	40	0.798737024555667	36	13.273659246465	0.834455827694452	36	13.7556911312836	0.802300081101208	36	13.1911656248271	1.18728748691653	36	15.6102568157012	1.14090308059062	36	14.9291009837414	0.836780120525346	36	9.66066067074469	1.20050921183371	36	21.0999316158761	0.862039884328889	36	13.6999688866194	0.853170791799166	36	13.152655467723	1.22556633424382	36	12.303337909204	1.21938011509143	36	11.0433581438847	1.27318671500289	36	19.9096328741648	174	19.29422423466	8.35302734375	up	acute-phase response [GO:0006953]; antimicrobial humoral immune response mediated by antimicrobial peptide [GO:0061844]; cell wall disruption in other organism [GO:0044278]; cytolysis by host of symbiont cells [GO:0051838]; defense response to Gram-negative bacterium [GO:0050829]; defense response to Gram-positive bacterium [GO:0050830]; MyD88-dependent toll-like receptor signaling pathway [GO:00…	oligosaccharide binding [GO:0070492]; peptidoglycan binding [GO:0042834]; signaling receptor activity [GO:0038023]
Q9D154	Leukocyte elastase inhibitor A OS=Mus musculus OX=10090 GN=Serpinb1a PE=1 SV=1 - [ILEUA_MOUSE]	532.325312647574	48.28	11	14	18	88	0.973196664811801	61	6.81912653643838	0.95763121714528	61	5.75890911272175	0.966281597317935	61	4.2911431333493	0.961515455719804	61	17.5541504936581	0.932175411840054	61	17.6102184761111	1.01007473691863	61	10.4294062083382	0.949157213365431	61	16.9360017993795	1.02489980108415	61	8.11318777319345	0.98941618942402	61	7.48947867091649	1.06991158760146	61	8.25896441800792	1.06410440887857	61	9.36765603023197	1.08312877117987	61	9.51968373332072	379	42.54776404466	6.21435546875	non	cellular homeostasis [GO:0019725]; inflammatory response [GO:0006954]; negative regulation of endopeptidase activity [GO:0010951]; negative regulation of interleukin-1 beta production [GO:0032691]; regulation of innate immune response [GO:0045088]; regulation of protein catabolic process [GO:0042176]; type B pancreatic cell proliferation [GO:0044342]	peptidase inhibitor activity [GO:0030414]; serine-type endopeptidase inhibitor activity [GO:0004867]
Q3THM1	Uncharacterized protein OS=Mus musculus OX=10090 GN=Uqcrc1 PE=2 SV=1 - [Q3THM1_MOUSE]	532.085633178568	46.04	8	14	14	48	1.01424970879578	48	7.27260298106184	1.01951308768308	48	6.84118959162897	1.01566563345993	48	7.64317095140435	0.962380397456645	47	19.2485603783484	0.92673982283884	48	16.7616003669452	0.977712298442254	48	9.28884404164663	0.923743103404227	48	12.8053370820874	1.00923427863899	48	10.0258654771455	1.00234948148812	48	7.65339165657822	1.03534012937051	48	8.07595259943171	1.00568133655028	48	10.5862279753105	1.00393607810189	48	11.1110508659015	480	52.80648602466	6.31591796875	non		metal ion binding [GO:0046872]
Q3UUX9	Rab GDP dissociation inhibitor OS=Mus musculus OX=10090 GN=Gdi2 PE=2 SV=1 - [Q3UUX9_MOUSE]	531.9222003656	55.28	8	18	21	87	1.02874388287879	75	10.1235572067406	1.03187314975196	75	8.17511153126606	1.0292391977522	75	10.0929237909748	0.877572945294452	75	16.053957094566	0.861497259651775	75	17.8121268631175	1.04713016771613	75	14.9242321281053	0.879930138567716	75	16.8894565878145	1.03845052911203	75	15.149873399128	1.03636677287363	75	8.92183581921117	0.977460510867661	75	10.662827575536	0.983319404889919	75	13.0315580514867	0.971663657051075	75	13.0111084448625	445	50.47471806466	6.46826171875	non	protein transport [GO:0015031]; small GTPase mediated signal transduction [GO:0007264]	GTPase activator activity [GO:0005096]; Rab GDP-dissociation inhibitor activity [GO:0005093]
Q921H8	3-ketoacyl-CoA thiolase A, peroxisomal OS=Mus musculus OX=10090 GN=Acaa1a PE=1 SV=1 - [THIKA_MOUSE]	527.694722119631	30.42	8	3	7	35	1.01944060337157	23	6.38996590159565	1.02443489674385	23	6.40395406719714	1.05020983292123	23	3.99244854154405	0.82536112316707	23	13.670400661036	0.76746057638651	23	13.9731669956741	1.14131897554618	23	9.70243539987207	0.810992330628583	23	10.3067096598351	1.17119353427801	23	11.1147265149628	1.13334728619572	23	11.5741688432594	0.938860582450643	23	6.70373721769022	0.934295838101791	23	9.34062656779994	0.901292745969996	23	10.9946925578307	424	43.92565384466	8.44091796875	down	bile acid metabolic process [GO:0008206]; fatty acid beta-oxidation [GO:0006635]; fatty acid metabolic process [GO:0006631]; phenylacetate catabolic process [GO:0010124]; very long-chain fatty acid metabolic process [GO:0000038]	acetate CoA-transferase activity [GO:0008775]; acetyl-CoA C-acetyltransferase activity [GO:0003985]; acetyl-CoA C-acyltransferase activity [GO:0003988]; acetyl-CoA C-myristoyltransferase activity [GO:0050633]; palmitoyl-CoA oxidase activity [GO:0016401]
Q9CQW5	Galectin-2 OS=Mus musculus OX=10090 GN=Lgals2 PE=1 SV=1 - [LEG2_MOUSE]	526.565462968588	86.15	2	11	11	92	1.00097975872338	92	10.1075380750119	0.99554624617147	92	7.7784336892767	1.01402884692304	92	7.30974056394997	1.06368854548004	92	16.1627829149954	1.05009253900429	92	14.2917828202517	0.97881979051654	92	7.0671666821559	1.07266288078392	92	13.8890998354859	0.992933243269782	92	9.0199843770271	0.974368282974941	92	10.2527358834433	0.941133853634615	92	16.0065974817931	0.939486237637178	92	16.5435247859021	0.945726802048504	92	17.3555424163956	130	14.87042909466	7.54736328125	non	cell-cell adhesion [GO:0098609]; positive regulation of apoptotic process [GO:0043065]; positive regulation of inflammatory response [GO:0050729]; T cell homeostasis [GO:0043029]	carbohydrate binding [GO:0030246]; galactoside binding [GO:0016936]
Q9EPB4	Apoptosis-associated speck-like protein containing a CARD OS=Mus musculus OX=10090 GN=Pycard PE=1 SV=1 - [ASC_MOUSE]	523.48293961018	40.41	2	6	6	29	1.08653765457407	29	9.92874724367593	1.07609309313251	29	7.14490587035641	1.10171864614065	29	7.68107520006126	0.804183350284143	29	14.1362339617055	0.809224286291517	29	19.1200421916779	1.03476222136379	29	5.80537119180095	0.781391825147892	29	13.2002215233974	1.04736995965936	29	5.58173672858663	1.01812677800469	29	7.30568884745593	0.980084332513138	29	12.9503617777514	1.01123664700761	29	10.6228728888624	0.910556363174183	29	16.1305065318554	193	21.44505402466	5.42724609375	down	activation of cysteine-type endopeptidase activity [GO:0097202]; activation of cysteine-type endopeptidase activity involved in apoptotic process [GO:0006919]; activation of innate immune response [GO:0002218]; apoptotic process [GO:0006915]; cellular response to interleukin-1 [GO:0071347]; cellular response to lipopolysaccharide [GO:0071222]; cellular response to tumor necrosis factor [GO:007135…	BMP receptor binding [GO:0070700]; cysteine-type endopeptidase activity involved in apoptotic process [GO:0097153]; enzyme binding [GO:0019899]; identical protein binding [GO:0042802]; interleukin-6 receptor binding [GO:0005138]; myosin I binding [GO:0017024]; peptidase activator activity involved in apoptotic process [GO:0016505]; protease binding [GO:0002020]; protein dimerization activity [GO:…
Q02053	Ubiquitin-like modifier-activating enzyme 1 OS=Mus musculus OX=10090 GN=Uba1 PE=1 SV=1 - [UBA1_MOUSE]	520.410211021256	28.73	4	20	20	55	1.00283584730975	55	10.2080769423556	1.00690458946268	55	6.5622165758645	1.00566969835417	55	8.57034715364322	0.979135398559772	55	20.1407597384692	1.02011662180544	55	13.5198180422621	0.973487738684696	55	11.0822070714385	0.971793790078684	55	17.5899967963753	1.03041631251183	55	9.11644665443319	1.01624224652927	55	10.5507392799171	0.982437753928115	55	11.8067206117001	0.979384778409727	55	14.0317590579181	1.04464978678934	55	18.1885762458454	1058	117.73401394466	5.65576171875	non	cellular response to DNA damage stimulus [GO:0006974]; protein modification by small protein conjugation [GO:0032446]; protein ubiquitination [GO:0016567]; ubiquitin-dependent protein catabolic process [GO:0006511]	ATP binding [GO:0005524]; ubiquitin activating enzyme activity [GO:0004839]
Q8BK48	Pyrethroid hydrolase Ces2e OS=Mus musculus OX=10090 GN=Ces2e PE=1 SV=1 - [EST2E_MOUSE]	519.391590657115	31.31	4	10	13	68	0.965021102702751	65	7.18359161402585	0.977615996123393	65	6.05319173708796	0.967663708077195	65	5.32898691126661	0.959006126521587	65	19.376586605326	0.913006773999106	65	14.9730880248181	1.0393827284384	65	7.45996617353432	0.901416594355889	65	16.3822941469938	1.0591397916453	65	7.79420795376266	1.0456860854666	65	9.67463483080875	0.994934237024303	65	11.1171772262913	1.02185746433137	65	9.67027090026063	1.00537231820739	65	13.2690310524954	559	62.27725290466	6.16357421875	non	prostaglandin metabolic process [GO:0006693]	all-trans-retinyl-palmitate hydrolase, all-trans-retinol forming activity [GO:0047376]; carboxylic ester hydrolase activity [GO:0052689]; trans-permethrin hydrolase activity [GO:0102209]
P61161	Actin-related protein 2 OS=Mus musculus OX=10090 GN=Actr2 PE=1 SV=1 - [ARP2_MOUSE]	515.90075129938	27.41	2	8	9	39	0.99180351617876	37	5.29984441223724	1.00038254107124	37	8.15774302272219	1.00095758239729	37	7.75459217289123	1.03887218734429	37	16.2344031676174	1.00153342729282	37	15.213674996446	0.983595848948845	37	6.34584843002422	1.03973357103094	37	15.6338063388606	1.02035891994433	37	7.09038005704589	0.981488486641753	37	8.39784959349324	0.985675669982865	37	9.72512158282292	0.965964410295325	37	8.73385189779528	1.01951005325521	37	8.97075895823285	394	44.73223564466	6.74169921875	non	actin cytoskeleton organization [GO:0030036]; Arp2/3 complex-mediated actin nucleation [GO:0034314]; associative learning [GO:0008306]; asymmetric cell division [GO:0008356]; cellular response to interferon-gamma [GO:0071346]; cellular response to trichostatin A [GO:0035984]; cilium assembly [GO:0060271]; cytosolic transport [GO:0016482]; establishment or maintenance of cell polarity [GO:0007163]…	actin filament binding [GO:0051015]; ATP binding [GO:0005524]; cytoskeletal protein binding [GO:0008092]; structural constituent of cytoskeleton [GO:0005200]
Q02248	Catenin beta-1 OS=Mus musculus OX=10090 GN=Ctnnb1 PE=1 SV=1 - [CTNB1_MOUSE]	514.175038268519	29.58	8	13	15	35	1.02424369929816	25	6.10273879145263	1.02530882448196	25	4.83215649198928	1.01103863926919	25	10.9265734425982	0.97787565304842	25	21.0524051935143	0.917233938682438	25	15.9133401566339	1.01406157297234	25	7.72161802271767	0.986251447142175	25	25.2155748505898	1.0194892811913	25	5.51569019674137	1.02564075446337	25	8.90078324011112	0.979472786273626	25	14.1411663419319	0.973567340837635	25	14.2142922142564	0.949228079391393	25	11.568660033382	781	85.41620078466	5.85888671875	non	adherens junction assembly [GO:0034333]; adherens junction organization [GO:0034332]; animal organ development [GO:0048513]; anterior/posterior axis specification [GO:0009948]; astrocyte-dopaminergic neuron signaling [GO:0036520]; bone resorption [GO:0045453]; branching involved in blood vessel morphogenesis [GO:0001569]; branching involved in ureteric bud morphogenesis [GO:0001658]; canonical Wn…	alpha-catenin binding [GO:0045294]; beta-catenin binding [GO:0008013]; cadherin binding [GO:0045296]; chromatin binding [GO:0003682]; disordered domain specific binding [GO:0097718]; DNA-binding transcription factor binding [GO:0140297]; enzyme binding [GO:0019899]; estrogen receptor binding [GO:0030331]; histone methyltransferase binding [GO:1990226]; ionotropic glutamate receptor binding [GO:00…
P62245	40S ribosomal protein S15a OS=Mus musculus OX=10090 GN=Rps15a PE=1 SV=2 - [RS15A_MOUSE]	511.717511437385	26.15	4	2	2	32	0.987533321338963	32	6.40500564462431	0.997829222690588	32	5.33757993533892	0.999169489485943	32	6.02484692806018	0.947416781495321	32	11.7510812519299	0.961079086955282	32	11.7973813907325	0.975319209238293	32	5.86341954113867	0.971934758490073	32	13.3600270939186	0.996251120662249	32	5.63878383724554	0.997441386438418	32	6.546024383282	1.04424073544317	32	8.52255184120605	1.04985895778676	32	11.5822659730296	1.03555727236375	32	8.41323175184634	130	14.82996818466	10.12548828125	non	positive regulation of cell cycle [GO:0045787]; positive regulation of cell population proliferation [GO:0008284]; response to virus [GO:0009615]; translation [GO:0006412]	structural constituent of ribosome [GO:0003735]
Q99KE1	NAD-dependent malic enzyme, mitochondrial OS=Mus musculus OX=10090 GN=Me2 PE=1 SV=1 - [MAOM_MOUSE]	511.671221032326	54.67	3	17	17	43	0.998693941688111	43	6.20653330353819	1.01440563975709	43	8.75641097345049	1.0306758635976	43	9.03369400646197	0.9253487932699	43	19.472386420053	0.941139611067959	43	15.4452236075173	1.00780695155878	43	10.5773515786436	0.919081172020644	43	17.911081581521	1.03444989921726	43	11.4364915292013	1.04488583659001	43	9.08173446712082	0.940418728875172	43	15.7126063369851	0.957703088709506	43	11.5558050046221	0.96862522076385	43	21.4187052421817	589	65.7568835246601	7.60595703125	non	malate metabolic process [GO:0006108]; pyruvate metabolic process [GO:0006090]; regulation of NADP metabolic process [GO:1902031]	malate dehydrogenase (decarboxylating) (NAD+) activity [GO:0004471]; malate dehydrogenase (decarboxylating) (NADP+) activity [GO:0004473]; malic enzyme activity [GO:0004470]; metal ion binding [GO:0046872]; NAD binding [GO:0051287]; oxaloacetate decarboxylase activity [GO:0008948]
B2CY77	Laminin receptor (Fragment) OS=Mus musculus OX=10090 GN=Rpsa PE=2 SV=1 - [B2CY77_MOUSE]	509.609223079649	40	4	8	8	34	1.07195173335953	34	8.15264413781756	1.06946646364347	34	5.21235633481663	1.03006384222698	34	10.0059862627227	0.880029674784559	34	11.8748023574456	0.90800527738992	34	13.130527288574	1.05716674456491	34	6.46943487308975	0.897065942169263	34	13.0596472027547	1.07309502049312	34	7.27217562154782	1.06312738500687	34	8.13780877083225	0.972597723195824	34	14.4422082318774	0.953756860957467	34	13.3520618636207	0.975410713506895	34	16.5419765083502	295	32.82947612466	4.86865234375	non	translation [GO:0006412]	laminin receptor activity [GO:0005055]; structural constituent of ribosome [GO:0003735]
Q00897	Alpha-1-antitrypsin 1-4 OS=Mus musculus OX=10090 GN=Serpina1d PE=1 SV=1 - [A1AT4_MOUSE]	506.063207731778	42.37	4	5	15	73	0.871309449848747	11	16.997687491025	0.871999907311721	11	12.3015380430531	0.838458648193937	11	12.6406191171954	1.08953757049631	11	11.7981330007045	1.05737917377466	11	17.4607807535895	0.827243893266584	11	13.4911560966119	1.08776555570417	11	21.7336757570615	0.848022550933206	11	9.05032234092985	0.854651463975102	11	11.4329297571188	1.31974382820979	11	22.5917078265247	1.28075468750098	11	11.2429005417355	1.39797460842348	11	34.7410469789305	413	45.96941041466	5.43994140625	up	negative regulation of endopeptidase activity [GO:0010951]; negative regulation of serine-type endopeptidase activity [GO:1900004]; response to chromate [GO:0046687]; response to cytokine [GO:0034097]; response to lead ion [GO:0010288]; response to methanol [GO:0033986]; response to peptide hormone [GO:0043434]	endopeptidase inhibitor activity [GO:0004866]; identical protein binding [GO:0042802]; protease binding [GO:0002020]; serine-type endopeptidase inhibitor activity [GO:0004867]
Q3TE06	WD_REPEATS_REGION domain-containing protein (Fragment) OS=Mus musculus OX=10090 GN=Wdr1 PE=2 SV=1 - [Q3TE06_MOUSE]	504.032446322586	39.48	8	15	15	53	1.02345882366143	53	8.69809358618983	1.02230011227465	53	8.13155351848577	1.01981199493758	53	6.2898902783724	1.00264194994647	53	22.3343705822657	0.964891066257399	53	25.9974491400907	1.01136239476916	53	9.97373690613088	0.982256573629258	53	30.3767822961845	1.03333151230275	53	6.85291563916505	1.0279096020992	53	8.51419800443465	1.00525498086928	53	11.0878165577141	0.966179639089031	53	7.62998513790097	1.00339955544518	53	7.82775832862372	580	63.3805344046601	6.74169921875	non
P08113	Endoplasmin OS=Mus musculus OX=10090 GN=Hsp90b1 PE=1 SV=2 - [ENPL_MOUSE]	501.717887499628	36.03	8	25	26	124	1.0601554324056	117	8.21066818662714	1.06017551766652	117	7.74211209009098	1.05800284527346	117	7.79188835611932	0.937088795560495	117	18.0722167146644	0.942627140836291	117	18.5026683281116	1.01743134358237	117	8.60232556807222	0.932811063083458	117	17.7720407152584	1.01504349770445	117	8.27180570535445	1.0020892388081	117	9.74872188107461	0.955993443408833	117	13.6382408610414	0.946064995405386	117	13.0857884216552	0.950654990911893	117	16.5275055244718	802	92.4182603346601	4.81787109375	non	actin rod assembly [GO:0031247]; cellular response to ATP [GO:0071318]; negative regulation of apoptotic process [GO:0043066]; protein folding [GO:0006457]; regulation of phosphoprotein phosphatase activity [GO:0043666]; response to hypoxia [GO:0001666]; retrograde protein transport, ER to cytosol [GO:0030970]; ubiquitin-dependent ERAD pathway [GO:0030433]	ATP binding [GO:0005524]; ATP hydrolysis activity [GO:0016887]; low-density lipoprotein particle receptor binding [GO:0050750]; protein phosphatase binding [GO:0019903]; RNA binding [GO:0003723]; unfolded protein binding [GO:0051082]
P30275	Creatine kinase U-type, mitochondrial OS=Mus musculus OX=10090 GN=Ckmt1 PE=1 SV=1 - [KCRU_MOUSE]	499.303591496925	47.13	6	12	14	65	0.99777792617736	59	9.76347860782675	0.997214036942001	59	6.04950541969652	0.99793755321164	59	6.68322164727766	0.830174324119935	59	21.9189770768685	0.839588443004793	59	21.5474161348026	1.07952667302	59	13.046227708981	0.81873813738113	59	23.7886142409725	1.0680280689426	59	11.3549062951667	1.05642864689241	59	10.1638364588671	1.01767028495412	59	11.8041544891764	1.03147167829943	59	10.4475405522701	1.04665292405486	59	10.5372711048644	418	46.97419696466	8.16259765625	down	negative regulation of apoptotic process [GO:0043066]; negative regulation of protein binding [GO:0032091]; phosphocreatine biosynthetic process [GO:0046314]	ATP binding [GO:0005524]; creatine kinase activity [GO:0004111]; identical protein binding [GO:0042802]; kinase activity [GO:0016301]
P07356	Annexin A2 OS=Mus musculus OX=10090 GN=Anxa2 PE=1 SV=2 - [ANXA2_MOUSE]	488.251175533925	57.23	7	18	18	106	0.931320415508857	106	14.3837752240634	0.954079690564388	106	10.7701897995593	0.951932300800654	106	9.73768021300202	0.970552167420954	106	17.36760865575	0.9727757412265	106	17.4807115275284	0.941009703878688	106	11.3952413999701	0.96042379539184	106	19.9832949751625	0.979943358801759	106	11.6481569068176	0.971805696847047	106	14.2590166369593	1.05052176773954	106	12.1665111587433	1.02817168326511	106	10.2455507184196	1.06650801700447	106	16.5409079266651	339	38.65184495466	7.69384765625	non	angiogenesis [GO:0001525]; body fluid secretion [GO:0007589]; collagen fibril organization [GO:0030199]; fibrinolysis [GO:0042730]; mRNA transcription by RNA polymerase II [GO:0042789]; negative regulation of low-density lipoprotein particle receptor catabolic process [GO:0032804]; positive regulation of binding [GO:0051099]; positive regulation of fibroblast proliferation [GO:0048146]; positive …	bone sialoprotein binding [GO:0044730]; calcium channel activity [GO:0005262]; calcium-dependent phospholipid binding [GO:0005544]; calcium-dependent protein binding [GO:0048306]; calcium ion binding [GO:0005509]; cytoskeletal protein binding [GO:0008092]; identical protein binding [GO:0042802]; phosphatidylinositol-4,5-bisphosphate binding [GO:0005546]; phosphatidylserine binding [GO:0001786]; p…
Q3TXK9	Glutathione reductase (Fragment) OS=Mus musculus OX=10090 GN=Gsr PE=2 SV=1 - [Q3TXK9_MOUSE]	484.626659281727	37.06	8	10	10	47	1.02408169555427	47	7.87358601283372	1.01102764031005	47	6.37885208330326	1.03057210321221	47	8.12730304753034	0.944556313122015	47	21.9582190106597	0.956197154784356	47	19.7166400081111	0.998399090664776	47	8.34341520357896	0.947309040916653	47	22.0157838892612	0.997478909503025	47	8.02288916133678	0.994089131561487	47	10.2464618342538	1.04121317851425	47	7.92912059854116	1.0122873087693	47	4.97351992171304	1.02524908744466	47	8.64950861320564	483	52.53314746466	8.60205078125	non	cell redox homeostasis [GO:0045454]; glutathione metabolic process [GO:0006749]	flavin adenine dinucleotide binding [GO:0050660]; glutathione-disulfide reductase (NADPH) activity [GO:0004362]; NADP binding [GO:0050661]
O88568	Heterogenous nuclear ribonucleoprotein U OS=Mus musculus OX=10090 GN=Hnrnpu PE=2 SV=1 - [O88568_MOUSE]	483.268858459948	20.8	9	12	12	51	1.06557071909532	51	7.79436679129466	1.07283703781108	51	7.71729138373772	1.0851929444737	51	8.74801839594564	0.985511223152998	51	24.5615586065185	0.969595133369148	51	30.986983459319	1.06114152441639	51	9.27496823026599	1.02670972529434	51	19.5697594294685	1.02205794952587	51	8.93343914810974	1.03820935485194	51	7.56422392245902	0.90239510009251	51	15.1310734242519	0.911951070500172	51	15.587277982242	0.887217252426275	51	16.781357854519	798	87.8366771746603	6.30322265625	non
P05784	Keratin, type I cytoskeletal 18 OS=Mus musculus OX=10090 GN=Krt18 PE=1 SV=5 - [K1C18_MOUSE]	481.278091055569	46.1	12	15	18	56	1.02662036546566	42	10.2060791192827	1.00327459844547	42	7.98599418346094	1.02905368444376	42	5.36920293765847	0.951454073079836	42	26.1720662684401	0.914474966050574	42	19.8556677256204	1.04404355122092	42	12.6621995565281	0.939981258483029	42	29.6106069799748	1.06734404924526	42	9.59863788154952	1.0863247662033	42	12.9705828161164	1.02448890707276	42	10.3034131880196	1.02492916439331	42	10.7875806668882	1.03586981124518	42	10.4731351288065	423	47.50922761466	5.32568359375	non	cholangiocyte apoptotic process [GO:1902488]; extrinsic apoptotic signaling pathway [GO:0097191]; Golgi to plasma membrane CFTR protein transport [GO:0043000]; hepatocyte apoptotic process [GO:0097284]; hepatocyte differentiation [GO:0070365]; intermediate filament cytoskeleton organization [GO:0045104]; mesenchymal stem cell differentiation [GO:0072497]; negative regulation of apoptotic process …	scaffold protein binding [GO:0097110]; structural molecule activity [GO:0005198]
A0A1Y7VNG3	Myosin XVB OS=Mus musculus OX=10090 GN=Myo15b PE=1 SV=1 - [A0A1Y7VNG3_MOUSE]	478.60052333856	12.97	8	14	14	34	1.03407875095987	34	7.80130633584443	1.0312510838805	34	8.31751431258554	1.03721224447179	34	8.53539053457124	0.940722075366391	34	15.4038878342371	0.937841176249539	34	17.4143513740548	1.06795591235318	34	10.9290136661068	0.90852172990017	34	13.2283543956784	1.03756884165812	34	11.4419749614946	1.05655940758732	34	10.1283682102935	0.950643089315825	34	9.54162926919441	0.941552520071129	34	8.06903399884524	0.937688331184249	34	7.91099263638357	1611	178.192079434661	6.39208984375	non		actin binding [GO:0003779]; ATP binding [GO:0005524]
O08553	Dihydropyrimidinase-related protein 2 OS=Mus musculus OX=10090 GN=Dpysl2 PE=1 SV=2 - [DPYL2_MOUSE]	478.155152852683	31.99	1	10	10	31	0.997167123364238	31	8.22259918294818	1.01444229071555	31	11.1713454248667	1.03069959025905	31	9.52049147461473	0.904903192236793	31	19.9358231628333	0.816749898614067	31	24.7124438632859	1.0027528342926	31	11.7578926584224	0.822671507116938	31	25.8099746749217	0.96771857084834	31	11.7184933208904	1.00597068527518	31	10.5722711091058	1.06703075823946	31	11.6456028010167	1.06045148906251	31	11.9645788724522	1.07926815925714	31	10.8874817881591	572	62.2385939146602	6.37939453125	non	axon guidance [GO:0007411]; brain development [GO:0007420]; cytoskeleton organization [GO:0007010]; endocytosis [GO:0006897]; positive regulation of glutamate secretion [GO:0014049]; regulation of axon extension [GO:0030516]; regulation of neuron differentiation [GO:0045664]; regulation of neuron projection development [GO:0010975]; synaptic vesicle transport [GO:0048489]	hydrolase activity, acting on carbon-nitrogen (but not peptide) bonds [GO:0016810]; identical protein binding [GO:0042802]; microtubule binding [GO:0008017]; protein kinase binding [GO:0019901]
G3UXY0	Proteasome activator complex subunit 1 OS=Mus musculus OX=10090 GN=Psme1 PE=1 SV=1 - [G3UXY0_MOUSE]	474.882504652547	52.65	6	12	12	55	1.00573092733827	55	10.0578171338149	1.02631788790757	55	12.7247916448869	1.01968489365901	55	12.6287597363365	1.01391889954892	55	18.0327133273842	0.98980852824526	55	16.905202342574	0.992783385059951	55	11.4699799990544	1.01775751195495	55	13.7982007564512	1.01922938710099	55	9.31481779482974	0.988271445834113	55	8.69157811643334	0.950828178056621	55	24.1768236751847	0.965318686227865	55	19.8221139898969	0.989492097077077	55	28.6294755676531	226	26.07561095466	6.18896484375	non	antigen processing and presentation of exogenous antigen [GO:0019884]
P08030	Adenine phosphoribosyltransferase OS=Mus musculus OX=10090 GN=Aprt PE=1 SV=2 - [APT_MOUSE]	474.524787355085	33.89	2	5	5	19	0.990153265718847	19	10.0598926034293	0.969551009329101	19	9.13894812379134	0.997732780407629	19	8.46177137174976	1.03736928653516	19	22.8062493134563	1.04540980561796	19	13.1106653961635	1.00803000614559	19	9.19090124523849	0.991803785448821	19	22.5862493787711	0.981700739523793	19	8.47224442608556	0.964055911358502	19	4.82603284786829	1.01878821836538	19	7.91855003702375	1.0544368687162	19	6.74096145085895	1.10216990222693	19	6.52483556050835	180	19.71151693466	6.78564453125	non	adenine metabolic process [GO:0046083]; adenine salvage [GO:0006168]; AMP salvage [GO:0044209]; cellular response to insulin stimulus [GO:0032869]; GMP salvage [GO:0032263]; grooming behavior [GO:0007625]; IMP salvage [GO:0032264]; lactation [GO:0007595]; purine ribonucleoside salvage [GO:0006166]	adenine binding [GO:0002055]; adenine phosphoribosyltransferase activity [GO:0003999]; AMP binding [GO:0016208]
A0A3B2WBL1	Ribosomal protein OS=Mus musculus OX=10090 GN=Rpl10a PE=1 SV=1 - [A0A3B2WBL1_MOUSE]	473.602685513404	44.91	10	10	10	67	0.989600075092123	67	7.4495691775007	0.984503071453238	67	5.86522098330188	0.994582256321119	67	5.847397933439	0.97308226950604	67	14.0233797753895	0.961064380735	67	11.8363842241221	0.967762307620055	67	10.8866745293955	0.983584287393325	67	17.1781652667348	0.97100893628995	67	9.80272823846985	0.957932413573338	67	8.06736705329599	1.07997377954759	67	7.38776913092895	1.0487557335743	67	8.94094023031419	1.08376928777012	67	8.70962366780058	216	24.72850419466	9.93505859375	non	translation [GO:0006412]	RNA binding [GO:0003723]; structural constituent of ribosome [GO:0003735]
Q99KI0	Aconitate hydratase, mitochondrial OS=Mus musculus OX=10090 GN=Aco2 PE=1 SV=1 - [ACON_MOUSE]	472.194671088591	37.05	2	20	22	109	1.01862553285339	99	6.20064731835546	1.00045940025719	99	6.75267485911554	1.00269747645425	99	7.45202055419594	0.930646270303685	99	23.838389151815	0.956943237366685	99	19.5911778945474	1.01343601124117	99	8.51390901915412	0.937696485115313	99	20.6815967177007	1.01872272707794	99	9.94532883940235	1.00280631996053	99	8.15257361343625	0.983954001464235	99	7.96026278584849	1.00269018815839	99	8.81515808608089	0.975615445419422	99	10.9041072879168	780	85.4100238646601	7.92822265625	non	citrate metabolic process [GO:0006101]; isocitrate metabolic process [GO:0006102]; liver development [GO:0001889]; response to isolation stress [GO:0035900]; tricarboxylic acid cycle [GO:0006099]	3 iron, 4 sulfur cluster binding [GO:0051538]; 4 iron, 4 sulfur cluster binding [GO:0051539]; aconitate hydratase activity [GO:0003994]; citrate dehydratase activity [GO:0047780]; iron ion binding [GO:0005506]
P28271	Cytoplasmic aconitate hydratase OS=Mus musculus OX=10090 GN=Aco1 PE=1 SV=3 - [ACOC_MOUSE]	467.9778153056	29.25	2	19	19	43	0.983501267113421	43	7.53758582504045	0.98457623723966	43	5.37197595115589	0.989142399977661	43	5.06636604761454	0.965907964892943	43	18.3339237813153	0.975663485657842	43	15.7278702815139	1.02434624507243	43	5.64581905492381	1.02546877401185	43	18.6264207684283	1.02785862413874	43	9.78590116923834	1.017313055837	43	7.34549804361742	1.02920461245853	43	8.5541393671151	1.03470730456861	43	6.27532397292708	1.01889086560933	43	10.2815898983543	889	98.0634627146601	7.50341796875	non	cellular iron ion homeostasis [GO:0006879]; citrate metabolic process [GO:0006101]; intestinal absorption [GO:0050892]; post-embryonic development [GO:0009791]; regulation of gene expression [GO:0010468]; regulation of translation [GO:0006417]; response to iron(II) ion [GO:0010040]; tricarboxylic acid cycle [GO:0006099]	3 iron, 4 sulfur cluster binding [GO:0051538]; 4 iron, 4 sulfur cluster binding [GO:0051539]; aconitate hydratase activity [GO:0003994]; citrate dehydratase activity [GO:0047780]; iron-responsive element binding [GO:0030350]; iron-sulfur cluster binding [GO:0051536]; metal ion binding [GO:0046872]; mRNA 5'-UTR binding [GO:0048027]; RNA binding [GO:0003723]
Q02788	Collagen alpha-2(VI) chain OS=Mus musculus OX=10090 GN=Col6a2 PE=1 SV=3 - [CO6A2_MOUSE]	462.386727169121	18.96	2	13	13	54	0.96529347513779	54	6.5417443162791	0.980591454134938	54	7.96394332432659	0.979692142834467	54	9.06885929128657	0.944832063502642	54	18.245593033875	0.895698997751043	54	14.0962679483816	0.934381588610507	54	9.65399614017254	0.92823032753832	54	17.9818796192456	0.954132911198411	54	10.0789080086244	0.947967733527889	54	8.4370970563782	1.11334565018561	54	11.7247257560067	1.15110944510939	54	14.2347376797897	1.1308841283025	54	14.6563723829645	1034	110.26569903466	6.41748046875	non	cell adhesion [GO:0007155]; response to glucose [GO:0009749]	collagen binding [GO:0005518]
Q9D8E6	60S ribosomal protein L4 OS=Mus musculus OX=10090 GN=Rpl4 PE=1 SV=3 - [RL4_MOUSE]	460.295861391627	34.84	3	12	12	62	0.961342421473101	62	13.6756178017733	0.971024557592554	62	11.8144629627921	0.992060565731117	62	9.56300551546135	1.01552294945967	62	22.529688781874	1.02846793033087	62	23.2854903629685	0.948022955596535	62	9.8211201308964	1.00613737601875	62	25.2595085996963	0.975316552563184	62	11.1881419537918	0.93160810534815	62	10.5327146480196	1.04532156884024	62	17.7914083596134	1.05256528500061	62	15.5646060713331	1.03026657839058	62	25.0734505677451	419	47.12401139466	11.00439453125	non	positive regulation of axon extension [GO:0045773]; positive regulation of axonogenesis [GO:0050772]; translation [GO:0006412]	5S rRNA binding [GO:0008097]; RNA binding [GO:0003723]; structural constituent of ribosome [GO:0003735]
A0A087WPL5	DEAH box protein 9 OS=Mus musculus OX=10090 GN=Dhx9 PE=1 SV=1 - [A0A087WPL5_MOUSE]	460.031665537897	20.1	8	21	21	49	0.958175527622949	49	8.19799875727393	0.970034538451907	49	9.5525675861338	0.971468758618889	49	6.87300039500889	0.999852343066083	49	13.3699155386513	0.988409318499545	49	18.7795494566482	0.976777216343126	49	9.97529499410432	1.00834304996596	49	15.4010046531234	0.998185049449382	49	9.55247139873887	1.00154812306741	49	7.72913010807215	1.02801720785052	49	11.9205310941311	1.02202843239409	49	10.7187728795212	1.07581040825482	49	15.8219569007393	1383	149.524579904661	6.82958984375	non	DNA-templated transcription, termination [GO:0006353]	3'-5' DNA/RNA helicase activity [GO:0033679]; ATP binding [GO:0005524]; ATP hydrolysis activity [GO:0016887]; double-stranded RNA binding [GO:0003725]; RNA helicase activity [GO:0003724]
Q6PHZ1	60S ribosomal protein L17 OS=Mus musculus OX=10090 GN=Rpl17 PE=2 SV=1 - [Q6PHZ1_MOUSE]	457.815395961548	37.5	6	6	6	55	0.994736069751398	55	6.91033521171231	1.0002973790117	55	8.75828916860779	0.977621127938891	55	7.41739262650384	0.912235326563355	55	18.6462621209514	0.896554385330417	55	19.5539396522804	1.00683513724209	55	10.3850694566638	0.890469658917143	55	22.6132950101502	1.01609843198723	55	9.40585304017841	1.02238968460275	55	10.8768061893052	1.10424097601468	55	11.435054884012	1.08793003612738	55	12.4079193393627	1.13302036129602	55	12.8683852884325	184	21.38333365466	10.16943359375	non	translation [GO:0006412]	structural constituent of ribosome [GO:0003735]
P68040	Receptor of activated protein C kinase 1 OS=Mus musculus OX=10090 GN=Rack1 PE=1 SV=3 - [RACK1_MOUSE]	457.432096949029	38.17	1	7	7	45	1.00624797623069	45	7.26971985240506	0.98801262165633	45	6.83765512421623	1.00029879843127	45	7.21857335920721	0.933734461078401	45	17.8164469868387	0.925430974096374	45	19.207165698897	0.995488399698234	45	9.10424668815304	0.966569590244157	45	18.1797694070194	0.993892178693228	45	8.13029000425569	0.973464894347874	45	10.6367427969261	1.05476215443466	45	11.5111134319141	1.016941262565	45	8.12736390427232	1.03507949319554	45	12.5876488722694	317	35.05455950466	7.69384765625	non	activation of cysteine-type endopeptidase activity involved in apoptotic process [GO:0006919]; cell cycle [GO:0007049]; cellular response to glucose stimulus [GO:0071333]; cellular response to growth factor stimulus [GO:0071363]; gastrulation [GO:0007369]; intracellular signal transduction [GO:0035556]; negative regulation of cell growth [GO:0030308]; negative regulation of gene expression [GO:00…	BH3 domain binding [GO:0051434]; cyclin binding [GO:0030332]; cysteine-type endopeptidase activator activity involved in apoptotic process [GO:0008656]; enzyme binding [GO:0019899]; ion channel inhibitor activity [GO:0008200]; protein homodimerization activity [GO:0042803]; protein kinase C binding [GO:0005080]; protein phosphatase binding [GO:0019903]; protein tyrosine kinase inhibitor activity …
P24270	Catalase OS=Mus musculus OX=10090 GN=Cat PE=1 SV=4 - [CATA_MOUSE]	452.938406699251	36.81	8	15	15	35	0.936109754338064	35	4.25572612240484	0.939928412184211	35	7.16381362429124	0.938251090458966	35	7.80315572782948	0.910312052910632	35	15.9951650968871	0.908371548433917	35	13.5615049948198	1.08248225988282	35	9.68215089539793	0.900004210683253	35	14.9082993445972	1.08778872222016	35	10.4469499655667	1.06934690732689	35	7.01279326570252	1.06383419736405	35	8.13986606265122	1.06362568969905	35	5.63849631195804	1.05271262467874	35	7.6739891360398	527	59.7576520246601	7.88427734375	non	aerobic respiration [GO:0009060]; aging [GO:0007568]; cellular detoxification of hydrogen peroxide [GO:0061692]; cellular response to growth factor stimulus [GO:0071363]; cholesterol metabolic process [GO:0008203]; hemoglobin metabolic process [GO:0020027]; hydrogen peroxide catabolic process [GO:0042744]; kidney development [GO:0001822]; negative regulation of apoptotic process [GO:0043066]; neg…	aminoacylase activity [GO:0004046]; antioxidant activity [GO:0016209]; catalase activity [GO:0004096]; enzyme binding [GO:0019899]; heme binding [GO:0020037]; identical protein binding [GO:0042802]; metal ion binding [GO:0046872]; NADP binding [GO:0050661]; oxidoreductase activity, acting on peroxide as acceptor [GO:0016684]; peroxisome targeting sequence binding [GO:0000268]; protein homodimeriz…
P62082	40S ribosomal protein S7 OS=Mus musculus OX=10090 GN=Rps7 PE=2 SV=1 - [RS7_MOUSE]	452.709815626796	50.52	2	7	8	64	0.985763022320761	60	11.7636296676262	0.99060059617854	60	11.2044248043042	1.00966780286132	60	10.2980362397975	0.839903648190716	60	24.499428323808	0.836722936518831	60	28.8609846047564	0.988871591300605	60	17.0910188632412	0.841737788735077	60	30.0017059060303	0.989318883981485	60	18.9748489653384	1.00937380378766	60	17.7988723410725	1.00549906315018	60	18.0732268282705	1.05308514725584	60	11.3064489642121	1.01209583153478	60	20.2908373511582	194	22.11325902466	10.09619140625	non	cell differentiation [GO:0030154]; negative regulation of ubiquitin-dependent protein catabolic process [GO:2000059]; negative regulation of ubiquitin protein ligase activity [GO:1904667]; neural tube closure [GO:0001843]; positive regulation of gene expression [GO:0010628]; positive regulation of intrinsic apoptotic signaling pathway by p53 class mediator [GO:1902255]; protein stabilization [GO:…	mRNA 3'-UTR binding [GO:0003730]; mRNA 5'-UTR binding [GO:0048027]; protein kinase binding [GO:0019901]; structural constituent of ribosome [GO:0003735]; ubiquitin ligase inhibitor activity [GO:1990948]
Q9D1A2	Cytosolic non-specific dipeptidase OS=Mus musculus OX=10090 GN=Cndp2 PE=1 SV=1 - [CNDP2_MOUSE]	450.774470145286	42.74	4	18	18	87	0.993016730764728	87	8.77095671074574	0.975746658726851	87	8.13388379707921	0.97621000059476	87	6.6135371825918	0.860172405763978	87	21.5312366101912	0.852786235034643	87	18.4713301565201	1.03981583192247	87	7.43692421494039	0.847061544423839	87	23.0321241027805	1.07088330581703	87	11.0139716003965	1.05933697599319	87	10.671097900477	1.01278604448678	87	10.9286388780145	1.00894361972199	87	10.892433547511	1.02076559078657	87	13.2864081172223	475	52.7336124346601	5.65576171875	non	proteolysis [GO:0006508]	alanylglutamate dipeptidase activity [GO:0103046]; carboxypeptidase activity [GO:0004180]; dipeptidase activity [GO:0016805]; metal ion binding [GO:0046872]; metallodipeptidase activity [GO:0070573]; peptidase activity [GO:0008233]
P62259	14-3-3 protein epsilon OS=Mus musculus OX=10090 GN=Ywhae PE=1 SV=1 - [1433E_MOUSE]	446.945331627854	58.04	7	13	16	52	0.989962984939745	36	7.05239128385385	0.998900994348821	36	5.8905030623378	0.981367077179951	36	7.22605977058776	0.985624887647456	36	14.1562748075131	0.989018356163079	36	12.6187244964562	0.989884164875971	36	7.11824246615521	0.993162376635555	36	15.606459672521	1.00460313218694	36	8.78498675201433	1.00930130313311	36	10.5169747610459	1.02881957804452	36	6.72891090274818	1.01509180845594	36	8.17213203903913	1.00275990343126	36	10.8832212111888	255	29.15541736466	4.74169921875	non	cellular protein localization [GO:0034613]; cellular response to heat [GO:0034605]; cerebral cortex development [GO:0021987]; hippocampus development [GO:0021766]; MAPK cascade [GO:0000165]; negative regulation of calcium ion export across plasma membrane [GO:1905913]; negative regulation of calcium ion transmembrane transporter activity [GO:1901020]; negative regulation of peptidyl-serine dephos…	calcium channel regulator activity [GO:0005246]; enzyme binding [GO:0019899]; histone deacetylase binding [GO:0042826]; identical protein binding [GO:0042802]; phosphoprotein binding [GO:0051219]; phosphoserine residue binding [GO:0050815]; potassium channel regulator activity [GO:0015459]; protein-containing complex binding [GO:0044877]; protein domain specific binding [GO:0019904]; protein hete…
Q6ZQM8	UDP-glucuronosyltransferase 1A7 OS=Mus musculus OX=10090 GN=Ugt1a7 PE=1 SV=1 - [UD17_MOUSE]	445.706103151516	20.15	29	5	7	31	0.959940906791556	28	10.3076420008117	0.981937580960411	28	11.3381273928702	0.991510642802088	28	9.12372644268016	0.908949146944712	28	19.8128696535201	0.902835929945216	28	16.0241010576416	1.00254252508105	28	13.3666282729846	0.91635019386533	28	21.4721588829	1.04317431798504	28	10.0560432333185	1.03211166982165	28	6.91327500799938	1.02192289379648	28	10.9721722835386	1.03253103051692	28	13.5678421510733	1.02170150150331	28	12.785772069396	531	59.7187344746601	8.35302734375	non	aromatic compound catabolic process [GO:0019439]; cellular glucuronidation [GO:0052695]; coumarin catabolic process [GO:0046226]; estrogen catabolic process [GO:0006711]; estrogen metabolic process [GO:0008210]; flavonoid glucuronidation [GO:0052696]; xenobiotic glucuronidation [GO:0052697]	enzyme binding [GO:0019899]; enzyme inhibitor activity [GO:0004857]; fatty acid binding [GO:0005504]; glucuronosyltransferase activity [GO:0015020]; protein heterodimerization activity [GO:0046982]; protein homodimerization activity [GO:0042803]; protein kinase C binding [GO:0005080]; steroid binding [GO:0005496]
P63101	14-3-3 protein zeta/delta OS=Mus musculus OX=10090 GN=Ywhaz PE=1 SV=1 - [1433Z_MOUSE]	443.427510919599	45.31	8	6	12	70	1.00126573233898	25	9.35946128575393	1.01283144268373	25	5.49270876300083	0.997919006258563	25	6.55758983138707	0.876886381820009	25	12.8172399173137	0.914896609822686	25	15.8296870254982	1.02163885921997	25	5.06485918508033	0.857491522197371	25	13.5438194504514	1.06167826951121	25	5.16887866732616	1.05310090472359	25	8.24656844262277	0.992002606449058	25	11.3875139664316	1.01044869568746	25	9.32770136219981	1.01980734271372	25	20.9074918015279	245	27.75374530466	4.79248046875	non	angiogenesis [GO:0001525]; cellular protein localization [GO:0034613]; ERK1 and ERK2 cascade [GO:0070371]; establishment of Golgi localization [GO:0051683]; Golgi reassembly [GO:0090168]; histamine secretion by mast cell [GO:0002553]; lung development [GO:0030324]; negative regulation of transcription by RNA polymerase II [GO:0000122]; protein phosphorylation [GO:0006468]; protein targeting [GO:0…	DNA-binding transcription factor binding [GO:0140297]; identical protein binding [GO:0042802]; protein-containing complex binding [GO:0044877]; protein domain specific binding [GO:0019904]; protein kinase binding [GO:0019901]; transmembrane transporter binding [GO:0044325]; ubiquitin protein ligase binding [GO:0031625]
Q9Z2X1	Heterogeneous nuclear ribonucleoprotein F OS=Mus musculus OX=10090 GN=Hnrnpf PE=1 SV=3 - [HNRPF_MOUSE]	443.366763151452	36.14	4	8	10	35	1.01145884176953	28	8.99032143419544	1.04570969123985	28	7.38851925444412	1.05661029019716	28	12.2213030216074	0.86594928714461	28	36.3008257716974	0.870911640228724	28	24.1373816757096	1.03378790203405	28	16.2730598236161	0.870374243731977	28	26.4295989198441	1.08180176390428	28	11.8777963932348	1.0842034677069	28	14.0808439216071	0.961812955383969	28	14.9399573789567	0.931901511874368	28	12.7721554331473	0.938751171968268	28	12.3244397345071	415	45.7009169446601	5.49072265625	non	mRNA processing [GO:0006397]; regulation of RNA splicing [GO:0043484]; RNA splicing [GO:0008380]	RNA binding [GO:0003723]; single-stranded RNA binding [GO:0003727]; TBP-class protein binding [GO:0017025]
Q3TII3	Elongation factor 1-alpha OS=Mus musculus OX=10090 GN=Eef1a1 PE=2 SV=1 - [Q3TII3_MOUSE]	442.83175105796	61.04	10	2	21	154	1.05133197068142	26	11.8454722503862	1.19778603826055	26	13.7466548474849	1.05110234475577	26	8.90408175121221	0.858239367701308	26	13.0833672420919	0.955060030294362	26	10.6897761384084	0.985967935540284	26	9.74691000169195	0.883795733979097	26	15.4887219906772	1.03370256950464	26	15.001515343696	1.01535501844705	26	11.8749183440854	0.866896221996554	26	17.1581118114203	0.894944543549747	26	24.2838210643299	0.798759230661646	26	28.0238982419863	462	50.07207911466	9.01220703125	down		GTPase activity [GO:0003924]; GTP binding [GO:0005525]; translation elongation factor activity [GO:0003746]
P26443	Glutamate dehydrogenase 1, mitochondrial OS=Mus musculus OX=10090 GN=Glud1 PE=1 SV=1 - [DHE3_MOUSE]	442.719155682358	40.5	3	15	15	51	0.941924801050514	51	7.9987722160562	0.959188124529436	51	6.20011957660745	0.973938157818506	51	9.29335208294355	0.935483569027757	51	20.1780530896826	0.947386744567175	51	14.7528692697509	1.03742891021269	51	10.4185931997968	0.961332013691882	51	19.8002469493382	1.08023205156661	51	6.84006053049751	1.05330944981365	51	9.02075550161506	1.03852042802684	51	10.2797084162313	1.02874463830425	51	10.3106977796809	1.02249928202163	51	12.0458397263347	558	61.2981757446601	8.00146484375	non	cerebellum development [GO:0021549]; glutamate catabolic process [GO:0006538]; glutamine metabolic process [GO:0006541]; long-term memory [GO:0007616]; positive regulation of insulin secretion [GO:0032024]; response to aluminum ion [GO:0010044]; tricarboxylic acid metabolic process [GO:0072350]	ADP binding [GO:0043531]; ATP binding [GO:0005524]; enzyme binding [GO:0019899]; glutamate dehydrogenase (NAD+) activity [GO:0004352]; glutamate dehydrogenase (NADP+) activity [GO:0004354]; glutamate dehydrogenase [NAD(P)+] activity [GO:0004353]; GTP binding [GO:0005525]; leucine binding [GO:0070728]; NAD+ binding [GO:0070403]
P27659	60S ribosomal protein L3 OS=Mus musculus OX=10090 GN=Rpl3 PE=1 SV=3 - [RL3_MOUSE]	442.568626192006	40.2	13	15	15	75	0.988204174725642	75	6.50200920197639	1.00393406038864	75	5.90260592980853	0.999080265923436	75	5.87156806747478	0.9762175109502	75	25.9486840342028	0.987444419777245	75	24.2949744331781	0.956946831096017	75	8.8893653003504	0.973822993947221	75	25.9998217949417	0.964201499744565	75	11.0118632126226	0.970691654260242	75	10.7077415014233	1.06686197036429	75	8.80996668421589	1.0650196530261	75	8.35747630191452	1.03182966800971	75	10.8804881019112	403	46.08079271466	10.21337890625	non	cellular response to interleukin-4 [GO:0071353]; ribosomal large subunit assembly [GO:0000027]; translation [GO:0006412]	5S rRNA binding [GO:0008097]; RNA binding [GO:0003723]; structural constituent of ribosome [GO:0003735]
P80316	T-complex protein 1 subunit epsilon OS=Mus musculus OX=10090 GN=Cct5 PE=1 SV=1 - [TCPE_MOUSE]	441.649398510554	34.57	1	10	13	56	1.02078609160971	38	5.84518374373355	1.00860672477973	38	8.39311067603232	1.02102155053082	38	8.2983172817801	1.01389430074232	38	14.0624579644981	0.965180198226589	38	17.82144385206	0.976311109414027	38	5.77735096546517	0.986052863387751	38	17.5536452671368	1.01281037912161	38	6.98756141868211	0.993790766194752	38	7.68327365315113	1.00684536530365	38	14.1301980896553	1.03266110772521	38	8.94766485414677	0.97082080637136	38	11.4049955019977	541	59.58592691466	6.02392578125	non	binding of sperm to zona pellucida [GO:0007339]; chaperone-mediated protein folding [GO:0061077]; positive regulation of establishment of protein localization to telomere [GO:1904851]; positive regulation of telomere maintenance via telomerase [GO:0032212]; protein folding [GO:0006457]; protein stabilization [GO:0050821]; response to virus [GO:0009615]; toxin transport [GO:1901998]	ATP binding [GO:0005524]; ATP hydrolysis activity [GO:0016887]; beta-tubulin binding [GO:0048487]; G-protein beta-subunit binding [GO:0031681]; mRNA 3'-UTR binding [GO:0003730]; mRNA 5'-UTR binding [GO:0048027]; protein folding chaperone [GO:0044183]; unfolded protein binding [GO:0051082]
Q4FZL1	RNA helicase (Fragment) OS=Mus musculus OX=10090 GN=Eif4a1 PE=2 SV=1 - [Q4FZL1_MOUSE]	440.901825023556	35.06	12	7	12	39	1.04134706254634	29	6.80530820692937	1.02805047552344	29	7.82786307972525	1.037207614486	29	8.58814156914295	1.07222411979458	29	10.3966646308958	1.04180582696894	29	11.6819619075735	1.01137569177889	29	9.41517972873147	1.07119681874419	29	13.0038238340656	0.999349581861233	29	9.59040811762182	1.0019769526684	29	6.79782745575958	0.945935769908876	29	7.65674368801603	0.897905017169922	29	10.9892253702364	0.910447991075365	29	15.9088137297484	405	45.9935173146601	5.47802734375	non		ATP binding [GO:0005524]; ATP hydrolysis activity [GO:0016887]; RNA helicase activity [GO:0003724]; translation initiation factor activity [GO:0003743]
Q91VB8	Alpha globin 1 OS=Mus musculus OX=10090 GN=Hba-a1 PE=1 SV=1 - [Q91VB8_MOUSE]	438.163713812564	87.32	12	9	9	54	0.977798480481105	44	15.8196715969701	0.975158741865721	44	13.7165462126563	0.938479100446048	44	12.0260851268312	0.945074931931527	44	25.7151921825908	1.05546764259201	44	21.1835225473827	0.805097794818846	44	14.3568860944419	0.965523533383072	44	25.9834915976751	0.85965674599989	44	15.0362455636608	0.852816220279339	44	23.6195285491301	1.06037679157409	44	16.285567346539	1.07135352641173	44	11.6864605881056	1.13410649632436	44	23.010000705737	142	15.10277220466	8.22119140625	non	erythrocyte development [GO:0048821]; in utero embryonic development [GO:0001701]; response to bacterium [GO:0009617]	heme binding [GO:0020037]; iron ion binding [GO:0005506]; oxygen binding [GO:0019825]; oxygen carrier activity [GO:0005344]
Q3TPD9	Amine oxidase (Fragment) OS=Mus musculus OX=10090 GN=Maoa PE=2 SV=1 - [Q3TPD9_MOUSE]	435.87400582971	24.47	4	9	10	57	0.96140036236888	55	7.41927771920445	0.961844814388475	55	6.53742104084185	0.968879740235389	55	6.54191336667115	0.834707669356989	55	15.203940616943	0.805735672821175	55	22.8647345847538	1.09386150685832	55	16.3753450816682	0.820612012395169	55	15.8028355859699	1.10438830125847	55	10.8640387498914	1.10189112910075	55	13.3434004614376	1.03263284431539	55	9.97099538752876	1.03094672017178	55	11.4068475702645	1.05300612268508	55	9.03857693587154	519	58.74927374466	7.97216796875	non		oxidoreductase activity [GO:0016491]
A0A0G2JEU1	Aldehyde dehydrogenase, mitochondrial OS=Mus musculus OX=10090 GN=Aldh2 PE=1 SV=1 - [A0A0G2JEU1_MOUSE]	434.989838242999	28.24	9	7	8	40	0.981869248844196	39	7.62089368896788	1.03341215332503	39	11.0109916809124	1.04074014050277	39	9.44816101935732	0.794711275348936	39	16.9561891962899	0.807595306704211	39	16.2737057868328	1.06249098619471	39	9.85232537716996	0.848477349729731	39	13.2438183987251	1.0953321987253	39	11.6504495545391	1.101931628123	39	12.2119608269568	0.94331397509472	39	12.7298809323134	0.959230058087965	39	11.8674538320074	0.969962230706897	39	14.4174409994813	471	51.31722180466	7.38623046875	down		oxidoreductase activity, acting on the aldehyde or oxo group of donors, NAD or NADP as acceptor [GO:0016620]
Q02257	Junction plakoglobin OS=Mus musculus OX=10090 GN=Jup PE=1 SV=3 - [PLAK_MOUSE]	434.782131882778	20.67	1	7	9	31	0.993004049055426	21	8.58050875153099	1.00026391250215	21	9.15583552729938	1.01870435252513	21	6.6362573450143	0.89798698629282	21	12.7293015352985	0.898217343582383	21	12.3160713514677	1.06724443686039	21	10.6562583325926	0.923730149793165	21	14.8290978639775	1.07303058365437	21	7.36328205996947	1.04504463906448	21	6.56340943569385	1.01359988783949	21	10.110548300004	0.981211383228607	21	16.9670117857089	1.03837125250292	21	18.7571581756702	745	81.7487891946599	6.13818359375	non	bundle of His cell-Purkinje myocyte adhesion involved in cell communication [GO:0086073]; cell adhesion [GO:0007155]; cell-cell adhesion [GO:0098609]; cell migration [GO:0016477]; cellular response to indole-3-methanol [GO:0071681]; desmosome assembly [GO:0002159]; detection of mechanical stimulus [GO:0050982]; negative regulation of blood vessel endothelial cell migration [GO:0043537]; positive …	alpha-catenin binding [GO:0045294]; cadherin binding [GO:0045296]; cell adhesion molecule binding [GO:0050839]; cytoskeletal protein-membrane anchor activity [GO:0106006]; protein-containing complex binding [GO:0044877]; protein kinase binding [GO:0019901]; protein phosphatase binding [GO:0019903]; structural molecule activity [GO:0005198]; transcription coactivator activity [GO:0003713]
P14211	Calreticulin OS=Mus musculus OX=10090 GN=Calr PE=1 SV=1 - [CALR_MOUSE]	432.346657294857	50	2	21	21	77	0.996186650756335	77	10.3298579459818	1.00397194180513	77	10.1697565526584	1.005832756222	77	10.4332600048274	0.846116490153043	77	29.3162093818036	0.849863268333554	77	36.1350286512065	0.988598665480375	77	18.2333908607928	0.82619601601464	77	31.3180395168114	1.02024775301063	77	15.6034017695988	1.0125364650072	77	15.1757486110527	1.06366199224666	77	11.4130867310368	1.05467357313745	77	10.6301772307808	1.06872773211901	77	13.1755970541422	416	47.96486891466	4.48779296875	non	cardiac muscle cell differentiation [GO:0055007]; cellular response to lithium ion [GO:0071285]; cellular response to organic substance [GO:0071310]; cellular senescence [GO:0090398]; cortical actin cytoskeleton organization [GO:0030866]; negative regulation of intracellular steroid hormone receptor signaling pathway [GO:0033144]; negative regulation of neuron differentiation [GO:0045665]; negati…	androgen receptor binding [GO:0050681]; calcium ion binding [GO:0005509]; carbohydrate binding [GO:0030246]; hormone binding [GO:0042562]; integrin binding [GO:0005178]; iron ion binding [GO:0005506]; mRNA binding [GO:0003729]; peptide binding [GO:0042277]; ubiquitin protein ligase binding [GO:0031625]; unfolded protein binding [GO:0051082]
Q3TUI9	Proteasome subunit alpha type OS=Mus musculus OX=10090 GN=Psma5 PE=2 SV=1 - [Q3TUI9_MOUSE]	427.01870552501	38.17	4	5	5	29	1.02337459472427	29	9.77312601020257	1.01228027512689	29	6.33903534219624	1.03358630262382	29	5.8360872154706	0.918111077872794	29	10.5363981034704	0.896222857700807	29	15.1580141086114	0.963956188591491	29	6.54477171079767	0.883665374398408	29	7.70010963048514	1.03779241419974	29	7.65152702483446	0.985757833470332	29	5.64493758813569	1.0670095254992	29	10.4292202087975	1.05364311330343	29	8.75613192345402	1.09492740088752	29	7.2623135338852	241	26.39424264466	4.85595703125	non	proteasome-mediated ubiquitin-dependent protein catabolic process [GO:0043161]
Q9QZQ8	Core histone macro-H2A.1 OS=Mus musculus OX=10090 GN=Macroh2a1 PE=1 SV=3 - [H2AY_MOUSE]	424.075967576443	29.3	3	6	7	32	1.02912044207564	24	8.73913965868397	1.00923674625773	24	7.51024460751649	1.04671916388294	24	9.28396878978319	0.926031399212411	24	16.3470367733673	0.891603616619814	24	13.1044778369209	1.03033551084322	24	8.41115894094524	0.898572271231893	24	9.39926369861847	1.05464700431715	24	8.54555561695133	1.04844639915626	24	5.15091258398261	0.957018756047077	24	9.34246965554681	0.960608641565445	24	16.7240426210516	0.982650138555595	24	15.8313887123212	372	39.71048919466	9.80322265625	non	dosage compensation [GO:0007549]; epigenetic maintenance of chromatin in transcription-competent conformation [GO:0045815]; establishment of protein localization to chromatin [GO:0071169]; heterochromatin assembly [GO:0031507]; negative regulation of cell cycle G2/M phase transition [GO:1902750]; negative regulation of gene expression, epigenetic [GO:0045814]; negative regulation of histone H3-K2…	chromatin binding [GO:0003682]; chromatin DNA binding [GO:0031490]; DNA binding [GO:0003677]; double-stranded methylated DNA binding [GO:0010385]; enzyme binding [GO:0019899]; nucleosomal DNA binding [GO:0031492]; promoter-specific chromatin binding [GO:1990841]; protein heterodimerization activity [GO:0046982]; protein kinase binding [GO:0019901]; protein serine/threonine kinase inhibitor activi…
Q8BTF0	Coatomer subunit alpha OS=Mus musculus OX=10090 GN=Copa PE=2 SV=1 - [Q8BTF0_MOUSE]	420.157575325415	26.63	9	26	26	62	0.995373050681001	62	9.14771718464065	0.99390109115673	62	6.8942393355323	0.992183101689769	62	7.59070039019414	1.01497500038289	62	14.8695212888299	1.03746905447636	62	15.0778488729169	0.9847884450653	62	9.56647601614541	1.00673912686567	62	14.145954651335	0.997574872906738	62	8.02509692978175	0.978265185376022	62	9.02757227125634	0.994907991598634	62	9.07086556160886	1.03667126578538	62	8.1928714716223	0.991545927442949	62	10.567821165545	1224	138.43392583466	7.66455078125	non	intracellular protein transport [GO:0006886]; vesicle-mediated transport [GO:0016192]	structural molecule activity [GO:0005198]
P09411	Phosphoglycerate kinase 1 OS=Mus musculus OX=10090 GN=Pgk1 PE=1 SV=4 - [PGK1_MOUSE]	418.763943905959	36.45	8	13	13	75	0.967867971960081	73	6.76484939261107	0.981639194479221	73	6.38906605140158	0.975847742475852	73	6.77611315186711	1.01378235760408	73	15.2450208887646	0.9865669965452	73	16.6295991024537	0.99024818539724	73	10.6305440675517	0.97939939485718	73	18.4864494861701	1.00140970135902	73	11.9614493787121	0.996808837600691	73	9.8502430465308	1.02295877028589	73	10.6963421589722	1.024562000573	73	8.93927830833423	1.0359831797836	73	12.0265597762346	417	44.52198868466	7.89892578125	non	carbohydrate metabolic process [GO:0005975]; cellular response to hypoxia [GO:0071456]; epithelial cell differentiation [GO:0030855]; gluconeogenesis [GO:0006094]; glycolytic process [GO:0006096]; negative regulation of angiogenesis [GO:0016525]; phosphorylation [GO:0016310]; plasminogen activation [GO:0031639]	ADP binding [GO:0043531]; ATP binding [GO:0005524]; phosphoglycerate kinase activity [GO:0004618]; protein-disulfide reductase (NAD(P)) activity [GO:0047134]
Q61838	Pregnancy zone protein OS=Mus musculus OX=10090 GN=Pzp PE=1 SV=3 - [PZP_MOUSE]	415.408646166855	16.05	2	17	17	55	0.730651485050759	55	18.9671009652704	0.767143164191345	55	19.4383366269041	0.741356774978331	55	22.3894903315397	1.08087926795192	55	17.9604886800699	1.09856981625812	55	19.1472590517132	0.763289179576525	55	23.1671452655566	1.06274234911574	55	21.6830890885335	0.775432439680634	55	19.0115442100826	0.766644411725627	55	17.7087526321244	1.57512546336386	55	24.4155166207239	1.52479452667111	55	25.2129865408776	1.61842790908732	55	25.2431494429042	1495	165.74780086466	6.68310546875	up	embryo implantation [GO:0007566]	brain-derived neurotrophic factor binding [GO:0048403]; endopeptidase inhibitor activity [GO:0004866]; nerve growth factor binding [GO:0048406]; protease binding [GO:0002020]; protein-containing complex binding [GO:0044877]; serine-type endopeptidase inhibitor activity [GO:0004867]
P49722	Proteasome subunit alpha type-2 OS=Mus musculus OX=10090 GN=Psma2 PE=1 SV=3 - [PSA2_MOUSE]	415.368063589187	38.89	4	7	7	29	1.00867551270372	29	8.58649984229482	1.00950700207059	29	8.61440204608447	1.01064506718391	29	9.2640257188247	0.843771060037828	29	21.0035618329426	0.880548836284865	29	21.6138810454195	1.04664421488683	29	11.9044254151586	0.825721610201763	29	21.4289235093866	1.0471868370298	29	14.0957205072715	1.02573084876861	29	7.68180620173618	1.004685870069	29	7.78953503406872	1.02349722881002	29	9.475734590372	1.03113072387968	29	14.4060180198068	234	25.91027729466	7.43017578125	non	proteasomal protein catabolic process [GO:0010498]; response to virus [GO:0009615]; ubiquitin-dependent protein catabolic process [GO:0006511]
P16406	Glutamyl aminopeptidase OS=Mus musculus OX=10090 GN=Enpep PE=1 SV=1 - [AMPE_MOUSE]	414.091164335801	20	5	16	16	53	0.951882554101692	52	5.75875349023191	0.945614678901895	52	6.52671320614281	0.938451107543684	52	5.46934626688098	0.915821599300245	52	18.2455492109136	0.936392425036697	52	14.5160600763963	1.05715618567511	52	9.19499442223263	0.929438610186732	52	18.7572511859105	1.05778193738041	52	7.5407220545456	1.04822934516812	52	7.86904427325599	1.08436848126616	52	10.8150957452578	1.05457379571412	52	8.9186570583251	1.06359422311336	52	14.3420593354569	945	107.88805479466	5.43994140625	non	angiogenesis [GO:0001525]; cell migration [GO:0016477]; cell population proliferation [GO:0008283]; glomerulus development [GO:0032835]; peptide catabolic process [GO:0043171]; proteolysis [GO:0006508]; regulation of blood pressure [GO:0008217]; regulation of systemic arterial blood pressure by renin-angiotensin [GO:0003081]; signal transduction [GO:0007165]	aminopeptidase activity [GO:0004177]; metalloaminopeptidase activity [GO:0070006]; peptidase activity [GO:0008233]; peptide binding [GO:0042277]; zinc ion binding [GO:0008270]
Q9CQ52	Chymotrypsin-like elastase family member 3B OS=Mus musculus OX=10090 GN=Cela3b PE=1 SV=1 - [CEL3B_MOUSE]	410.40163191404	26.39	2	4	4	22	0.766389986796826	22	23.2412134357876	0.776298447617125	22	24.0082995213019	0.755285394330647	22	25.2939000480053	0.702900517402336	22	21.6595852937265	0.722915342136618	22	22.4477591211639	0.740571376941247	22	29.3249007872146	0.724603985063569	22	22.6574520633356	0.789694950771311	22	21.0076281702153	0.751637436919555	22	26.8232678907537	1.81697622011087	22	34.2142176333504	1.7954948747948	22	36.3866690772473	1.83570476299984	22	42.1986953394423	269	28.88611343466	5.87158203125	non	proteolysis [GO:0006508]	serine-type endopeptidase activity [GO:0004252]
Q64521	Glycerol-3-phosphate dehydrogenase, mitochondrial OS=Mus musculus OX=10090 GN=Gpd2 PE=1 SV=2 - [GPDM_MOUSE]	407.587675927542	29.71	2	14	14	45	1.01289116424041	45	8.32343729644665	1.00877115500375	45	10.424735568438	1.01854256053843	45	7.77229183260074	0.979479901222416	45	18.3980796315713	0.895033059129468	45	15.885810883644	1.00054874572627	45	5.62549065495456	0.896577181675593	45	16.2983046979567	1.05015999364094	45	10.6694356038581	1.04753066941667	45	7.37622306229146	1.02307399476687	45	8.26354198926741	0.993544672286271	45	7.68886396345795	1.0098581935672	45	10.3306701428301	727	80.9024732846602	6.60986328125	non	camera-type eye development [GO:0043010]; gluconeogenesis [GO:0006094]; glycerol-3-phosphate metabolic process [GO:0006072]; glycerol catabolic process [GO:0019563]; multicellular organism growth [GO:0035264]; NADH metabolic process [GO:0006734]	calcium ion binding [GO:0005509]; glycerol-3-phosphate dehydrogenase [NAD+] activity [GO:0004367]; sn-glycerol-3-phosphate:ubiquinone-8 oxidoreductase activity [GO:0052591]
P15864	Histone H1.2 OS=Mus musculus OX=10090 GN=H1-2 PE=1 SV=2 - [H12_MOUSE]	405.179036660165	43.4	4	2	13	70	1.23708173202467	10	3.81633858369141	1.183490397605	10	5.80603787533659	1.24923938012589	10	5.67430807817232	1.2288509076958	10	7.27428388870472	1.17174339664071	10	5.74921933748713	1.14694363589458	10	1.80750576179105	1.1980781332124	10	8.43543568916023	1.15223191289392	10	4.24966983448249	1.13359943892864	10	4.05974875710665	0.381168275764203	10	71.0900689551765	0.391960047276058	10	53.3244934816433	0.349318514708037	10	56.3469020097325	212	21.25372322466	11.00439453125	non	chromosome condensation [GO:0030261]; histone H3-K27 trimethylation [GO:0098532]; histone H3-K4 trimethylation [GO:0080182]; negative regulation of DNA recombination [GO:0045910]; negative regulation of transcription by RNA polymerase II [GO:0000122]; nucleosome assembly [GO:0006334]; nucleosome positioning [GO:0016584]; regulation of transcription by RNA polymerase II [GO:0006357]	chromatin DNA binding [GO:0031490]; DNA binding [GO:0003677]; double-stranded DNA binding [GO:0003690]; nucleosomal DNA binding [GO:0031492]
Q3UKS0	AMP-binding domain-containing protein OS=Mus musculus OX=10090 GN=Acsl5 PE=2 SV=1 - [Q3UKS0_MOUSE]	402.692453184151	32.94	6	17	17	58	1.06875025305337	58	7.49484382458266	1.04755020426887	58	9.27521762195159	1.06187159706645	58	9.51444058523125	0.899977870567156	58	23.2864671311297	0.874461393009656	58	22.5553200948305	1.06358005238247	58	8.29197859421217	0.88655438202618	58	18.3861483393203	1.09484719516605	58	9.59859523202031	1.04237071164976	58	12.5812647632988	0.897846596543698	58	14.7819904450698	0.920279940844569	58	11.2621059317404	0.912290486952915	58	16.4151724524411	683	76.12747695466	7.09326171875	non
E9Q557	Desmoplakin OS=Mus musculus OX=10090 GN=Dsp PE=1 SV=1 - [DESP_MOUSE]	398.526719917413	15.44	4	33	33	71	1.03818881567559	71	6.09616515217195	1.02623382874123	71	6.74666689858289	1.04212917008186	71	8.84056965400587	0.942050870428919	71	20.3678491156333	0.964532421977091	71	17.8915370240351	1.02398499818346	71	6.42803362745373	0.932641740879338	71	19.5732633329033	1.0326373199696	71	8.85028644693705	1.04562518187089	71	9.79617472599099	0.977990629515306	71	11.5951533107827	0.947588160328839	71	12.9747703502073	0.973388391671095	71	14.5232014151318	2883	332.70574679466	6.80029296875	non	adherens junction organization [GO:0034332]; bundle of His cell-Purkinje myocyte adhesion involved in cell communication [GO:0086073]; cell-cell adhesion [GO:0098609]; desmosome organization [GO:0002934]; epithelial cell-cell adhesion [GO:0090136]; intermediate filament cytoskeleton organization [GO:0045104]; intermediate filament organization [GO:0045109]; keratinocyte differentiation [GO:003021…	cell adhesion molecule binding [GO:0050839]; protein kinase C binding [GO:0005080]; scaffold protein binding [GO:0097110]; structural molecule activity [GO:0005198]
P62806	Histone H4 OS=Mus musculus OX=10090 GN=H4c1 PE=1 SV=2 - [H4_MOUSE]	397.024971744704	53.4	3	8	8	123	0.96591660023673	123	11.2883268273447	1.00178627931609	123	8.27867608034586	1.0078491899602	123	8.41112558155601	1.00999698710046	123	19.9535440151592	0.987617897437982	123	22.6932055777293	0.929826529520567	123	9.40427701142121	0.98924658259964	123	21.48824388735	0.959510177210334	123	11.5333792251611	0.935874456309042	123	11.7433061091462	0.962411360733881	123	16.0820798933429	0.967513019764003	123	10.5215851222537	0.935510138277021	123	27.8154523699485	103	11.36038230466	11.35595703125	non	DNA replication-dependent chromatin assembly [GO:0006335]; DNA replication-independent chromatin assembly [GO:0006336]; DNA-templated transcription, initiation [GO:0006352]; negative regulation of megakaryocyte differentiation [GO:0045653]; nucleosome assembly [GO:0006334]	DNA binding [GO:0003677]; protein domain specific binding [GO:0019904]; protein heterodimerization activity [GO:0046982]
P62880	Guanine nucleotide-binding protein G(I)/G(S)/G(T) subunit beta-2 OS=Mus musculus OX=10090 GN=Gnb2 PE=1 SV=3 - [GBB2_MOUSE]	396.339185823451	25	8	2	6	30	1.10051046914005	10	8.27662248725137	1.03015234344776	10	6.1787347553988	1.08298098441344	10	8.43514750649691	0.907497044679111	10	21.7677801349336	0.896354741306039	10	18.2678097150415	0.99578040576267	10	3.66088160652132	0.86477089202779	10	19.5182834000086	1.01939687847444	10	3.14905782721781	1.04820128177081	10	6.2939023329758	1.00142487486922	10	8.59612471784044	0.990099676277536	10	10.2963656857691	1.03369114726719	10	11.2746598675959	340	37.30706097466	5.99853515625	down	G protein-coupled receptor signaling pathway [GO:0007186]	calcium channel regulator activity [GO:0005246]; GTPase activity [GO:0003924]; GTPase binding [GO:0051020]; protein-containing complex binding [GO:0044877]; signaling receptor complex adaptor activity [GO:0030159]
Q3U292	H15 domain-containing protein OS=Mus musculus OX=10090 GN=H1f3 PE=2 SV=1 - [Q3U292_MOUSE]	395.885471452127	44.8	3	2	16	79	0.90422591733714	2	59.1530004595484	1.0593800506918	2	32.6238610283737	0.950733009341817	2	43.7503514181705	1.01243369757529	2	41.574585070554	1.04908439622692	2	21.4698803787163	0.961000405305478	2	37.0911830665144	1.00794472141355	2	44.4847616884672	1.07364544648563	2	6.92991098781696	1.23141936555002	2	2.68086712897437	1.33605782315299	1		0.465760316663232	2	300.414308661072	0.545093976920623	2	592.49896525533	221	22.06815298466	11.03369140625	non	nucleosome assembly [GO:0006334]	DNA binding [GO:0003677]
Q9CQV8	14-3-3 protein beta/alpha OS=Mus musculus OX=10090 GN=Ywhab PE=1 SV=3 - [1433B_MOUSE]	395.556657891329	27.24	4	2	8	50	1.14826878788361	5	14.3242441677135	1.16086579829533	5	6.01809121077225	1.08042398934386	5	13.6355753601388	0.857084719176229	5	9.59118662731418	0.777743069820992	5	31.43945549612	1.27892763675177	5	9.07676666184966	0.930674139644903	5	15.6022120928817	1.25722251530535	5	12.7118234961397	1.21628565495813	5	14.9066727832582	0.625914820358125	5	25.0664320002068	0.679411442728479	5	23.8892734852808	0.702641592928125	5	19.9839962584016	246	28.06886316466	4.83056640625	down	cellular protein localization [GO:0034613]; cytoplasmic sequestering of protein [GO:0051220]; negative regulation of G protein-coupled receptor signaling pathway [GO:0045744]; negative regulation of protein dephosphorylation [GO:0035308]; negative regulation of transcription, DNA-templated [GO:0045892]; positive regulation of catalytic activity [GO:0043085]; protein targeting [GO:0006605]; signal…	enzyme binding [GO:0019899]; histone deacetylase binding [GO:0042826]; identical protein binding [GO:0042802]; phosphoprotein binding [GO:0051219]; phosphoserine residue binding [GO:0050815]; protein-containing complex binding [GO:0044877]; protein C-terminus binding [GO:0008022]; protein domain specific binding [GO:0019904]; protein kinase inhibitor activity [GO:0004860]
B7U582	Heat shock protein 70-2 OS=Mus musculus OX=10090 PE=3 SV=1 - [B7U582_MOUSE]	394.728620746997	31.75	4	8	19	46	1.02662527697923	16	6.35084953967703	0.999003956540719	16	7.5703819083838	1.02065053178135	16	5.48853159092434	1.05586053558249	16	11.9690490083042	1.05974572628407	16	15.5141542826807	0.96229655777892	16	9.62773665028134	1.04590095493931	16	11.7690046354549	0.9688516415982	16	12.7231569175271	0.962955787413806	16	11.9323650361429	0.97217759089665	16	12.3285146752442	0.999801187164716	16	11.0147904986761	1.0345949475506	16	8.7845291885647	633	69.6807440546601	5.68115234375	non	response to cold [GO:0009409]; response to heat [GO:0009408]	ATP binding [GO:0005524]; ATP hydrolysis activity [GO:0016887]
O70456	14-3-3 protein sigma OS=Mus musculus OX=10090 GN=Sfn PE=1 SV=2 - [1433S_MOUSE]	394.291386067338	47.18	4	7	10	44	1.04561403421182	28	5.17893555693499	1.03404218058546	28	10.9929542340514	1.05882767622874	28	8.03567499212294	0.86714499788905	28	13.8111733199106	0.871473379124027	28	19.5036984730578	0.997202045309736	28	8.82328902889861	0.875312405571307	28	14.3052337679607	1.02775340254663	28	9.34027625877268	1.01108943480845	28	5.00634018467443	0.99237940860704	28	9.42311600576948	1.00455591246903	28	8.09561051534586	0.990694525801418	28	10.1581690908491	248	27.68869366466	4.77978515625	down	cellular protein localization [GO:0034613]; establishment of skin barrier [GO:0061436]; intrinsic apoptotic signaling pathway in response to DNA damage [GO:0008630]; keratinization [GO:0031424]; keratinocyte development [GO:0003334]; keratinocyte differentiation [GO:0030216]; negative regulation of cysteine-type endopeptidase activity involved in apoptotic process [GO:0043154]; negative regulatio…	identical protein binding [GO:0042802]; phosphoprotein binding [GO:0051219]; protein kinase binding [GO:0019901]
Q61292	Laminin subunit beta-2 OS=Mus musculus OX=10090 GN=Lamb2 PE=1 SV=2 - [LAMB2_MOUSE]	393.835645413023	11.23	2	16	16	27	0.99075951982012	27	8.39128408304948	0.966731491580189	27	8.90811692356184	0.971926872868602	27	5.0711265492704	1.03143508200092	27	15.1280122013717	1.01462767024511	27	12.7475138753056	0.944964005454401	27	6.80368446712048	1.06394918012613	27	14.5315669595969	0.981068114566574	27	6.07040507748869	0.986206790650491	27	6.70338262022112	1.00013865705502	27	10.2589946536587	1.013184407442	27	10.6942731206653	1.0474276818209	27	13.3313985471854	1799	196.451477374661	6.66845703125	non	animal organ morphogenesis [GO:0009887]; astrocyte development [GO:0014002]; axon extension involved in regeneration [GO:0048677]; axon guidance [GO:0007411]; basement membrane assembly [GO:0070831]; cell migration [GO:0016477]; cell morphogenesis involved in differentiation [GO:0000904]; metanephric glomerular basement membrane development [GO:0072274]; metanephric glomerular visceral epithelial…	extracellular matrix structural constituent [GO:0005201]; integrin binding [GO:0005178]
P24527	Leukotriene A-4 hydrolase OS=Mus musculus OX=10090 GN=Lta4h PE=1 SV=4 - [LKHA4_MOUSE]	392.742114087643	28.81	1	13	13	44	0.983830855348223	44	5.42154966521961	0.986565054359646	44	6.94067852180787	0.979588367670912	44	5.9079084076955	1.03415335001211	44	16.4926898476588	0.981351406304868	44	15.0724715817031	0.98968986401573	44	8.1620459522725	1.02351539684963	44	16.6608679728845	0.994023915541536	44	9.73289210873429	0.992801528163725	44	10.7847732526882	1.02875031442914	44	9.44492420094738	1.00884402856684	44	9.87928133739233	1.02249857477221	44	10.4239817022098	611	69.0071451646601	6.41748046875	non	cellular protein metabolic process [GO:0044267]; leukotriene biosynthetic process [GO:0019370]; leukotriene metabolic process [GO:0006691]; peptide catabolic process [GO:0043171]; response to peptide hormone [GO:0043434]; response to zinc ion [GO:0010043]; type I pneumocyte differentiation [GO:0060509]	aminopeptidase activity [GO:0004177]; epoxide hydrolase activity [GO:0004301]; leukotriene-A4 hydrolase activity [GO:0004463]; metalloaminopeptidase activity [GO:0070006]; tripeptide aminopeptidase activity [GO:0045148]; zinc ion binding [GO:0008270]
Q8BH64	EH domain-containing protein 2 OS=Mus musculus OX=10090 GN=Ehd2 PE=1 SV=1 - [EHD2_MOUSE]	392.369641017229	34.44	3	14	15	45	1.016175411694	37	7.51454397378102	0.998333254740563	37	8.36180746199165	1.0050953520723	37	10.8086098309279	0.925749289994748	37	23.8037139983043	0.953461372808719	37	22.8726568556831	1.01503230607005	37	14.8799696945459	0.970755756869295	37	23.3108848362531	1.02541592032585	37	10.140634236062	1.02225811191854	37	14.1319730049173	1.02879062223859	37	10.406739136861	1.00546494088037	37	11.4087278981696	0.98889329522825	37	9.11869024949557	543	61.13584158466	6.50732421875	non	cilium assembly [GO:0060271]; cortical actin cytoskeleton organization [GO:0030866]; endocytic recycling [GO:0032456]; endocytosis [GO:0006897]; endosomal transport [GO:0016197]; plasma membrane tubulation [GO:0097320]; positive regulation of endocytic recycling [GO:2001137]; positive regulation of myoblast fusion [GO:1901741]; protein localization to plasma membrane [GO:0072659]	ATP binding [GO:0005524]; calcium ion binding [GO:0005509]; GTP binding [GO:0005525]; hydrolase activity [GO:0016787]; identical protein binding [GO:0042802]; protein domain specific binding [GO:0019904]
Q3UDU4	L-lactate dehydrogenase OS=Mus musculus OX=10090 GN=Ldha PE=2 SV=1 - [Q3UDU4_MOUSE]	387.168028905956	55.45	23	18	20	77	0.939545340521999	75	14.3510131918074	0.969127215871893	75	12.3475936275227	0.962235792574515	75	14.4777374880501	0.902895189913244	75	29.2015572471233	0.939567714253396	75	22.7338349099895	0.940019367787646	75	9.88018384544997	0.878347556711437	75	31.8811373738154	0.954965480132871	75	13.1327751207288	0.922370360052712	75	15.0538959136729	0.999645308892206	75	10.9456851931065	1.01609244912023	75	13.534293383425	1.03850929611525	75	19.3333245114816	330	36.24214309466	7.73779296875	non	carbohydrate metabolic process [GO:0005975]; lactate metabolic process [GO:0006089]	L-lactate dehydrogenase activity [GO:0004459]
G3UZI2	Heterogeneous nuclear ribonucleoprotein Q OS=Mus musculus OX=10090 GN=Syncrip PE=1 SV=1 - [G3UZI2_MOUSE]	386.73812394073	34.54	10	13	15	38	1.0235437415601	35	7.46177865450618	1.05071104934743	35	7.40340099280512	1.01666882237999	35	6.94652909321689	0.888104288539538	35	16.3711578112116	0.892768085371771	35	18.7986502968819	1.04478195720356	35	8.02851155774428	0.871975643035453	35	19.0843885642284	1.06150660347587	35	11.039880701783	1.03840102228344	35	9.61241989742988	0.965554033612119	35	10.2445515497918	0.979217005210488	35	14.941471972267	0.953967826306828	35	16.9283304716991	527	58.71533860466	7.56201171875	non		RNA binding [GO:0003723]
I7HLV2	60S ribosomal protein L10 (Fragment) OS=Mus musculus OX=10090 GN=Rpl10 PE=1 SV=1 - [I7HLV2_MOUSE]	384.301960748397	39.3	27	7	8	34	0.981518574879565	31	5.9765594054438	0.991018003425174	31	9.77104509550797	0.973080275698535	31	10.0002023646694	1.01523685612364	31	17.749628876079	0.996526224969194	31	22.2507454384288	0.949837023376733	31	13.2379170190232	1.03811819137887	31	20.0411115910167	0.956205118755352	31	15.7705063063151	0.923870312799005	31	12.3282392157915	1.04346365463965	31	9.17544045579561	1.05395511526204	31	6.67860809732837	1.06665076041492	31	9.80068266576897	201	23.05705193466	10.00830078125	non	translation [GO:0006412]	structural constituent of ribosome [GO:0003735]
E9PXX7	Thioredoxin domain-containing protein 5 OS=Mus musculus OX=10090 GN=Txndc5 PE=1 SV=1 - [E9PXX7_MOUSE]	383.089111826489	42.73	5	10	11	29	1.0956120890605	28	6.54380582628867	1.09994814521677	28	8.21911691235259	1.09491760994692	28	9.39888556904041	0.855084102032726	28	22.4539532721361	0.883563896010433	28	24.1091235288525	1.07260676988494	28	11.1591125798564	0.879562640987846	28	26.8020541569782	1.06440705202101	28	8.11398417886708	1.06963926661218	28	10.0918808106217	0.900567373141016	28	8.27943465721247	0.90284956380423	28	8.79465070686868	0.878143410908804	28	6.11185590896156	344	38.50780098466	5.38916015625	down		protein disulfide isomerase activity [GO:0003756]
P05064	Fructose-bisphosphate aldolase A OS=Mus musculus OX=10090 GN=Aldoa PE=1 SV=2 - [ALDOA_MOUSE]	383.04422115871	54.95	12	15	16	76	0.994734280951288	69	8.42648199100919	1.01066524618691	69	3.98859191597549	1.00922046334501	69	6.16845103803581	1.0338707181422	69	15.0507906542258	0.993891073514658	69	17.3068263366572	0.9957877898061	69	6.41370116635057	1.0196444286029	69	18.1358627887229	1.00251996143547	69	9.24424249355454	0.991888250919059	69	7.57662765198251	0.972326673110971	69	7.21672276204376	0.990077059093125	69	10.0205684184096	0.996415064167287	69	9.36942356677359	364	39.33127641466	8.08935546875	non	ATP biosynthetic process [GO:0006754]; binding of sperm to zona pellucida [GO:0007339]; fructose 1,6-bisphosphate metabolic process [GO:0030388]; fructose metabolic process [GO:0006000]; glycolytic process [GO:0006096]; glycolytic process through fructose-6-phosphate [GO:0061615]; methylglyoxal biosynthetic process [GO:0019242]; muscle cell cellular homeostasis [GO:0046716]; positive regulation o…	cytoskeletal protein binding [GO:0008092]; fructose binding [GO:0070061]; fructose-bisphosphate aldolase activity [GO:0004332]; identical protein binding [GO:0042802]; protease binding [GO:0002020]
P29758	Ornithine aminotransferase, mitochondrial OS=Mus musculus OX=10090 GN=Oat PE=1 SV=1 - [OAT_MOUSE]	382.326101767684	48.52	3	15	15	66	0.973798431866342	66	9.75919143418136	0.974959616234492	66	6.78676302455476	0.949420675766415	66	10.7761115121973	0.894624714359513	66	14.7094662209355	0.922720371597708	66	15.4996989433084	1.01594679176034	66	8.82360554889705	0.916943752090158	66	16.7494342257058	1.04543231722225	66	10.6946801435352	1.00028495391252	66	5.72333463363948	1.07470193209741	66	12.8098290598177	1.05818720917232	66	10.9663004569225	1.04291320586857	66	15.9215554009665	439	48.32390718466	6.62451171875	non	arginine catabolic process to glutamate [GO:0019544]; arginine catabolic process to proline via ornithine [GO:0010121]; L-proline biosynthetic process [GO:0055129]	identical protein binding [GO:0042802]; ornithine(lysine) transaminase activity [GO:0050155]; ornithine-oxo-acid transaminase activity [GO:0004587]; pyridoxal phosphate binding [GO:0030170]
P48678	Prelamin-A/C OS=Mus musculus OX=10090 GN=Lmna PE=1 SV=2 - [LMNA_MOUSE]	379.404856888608	28.57	4	16	17	51	1.00244610678353	50	10.4728395476038	0.986872287592985	50	12.0993105285307	1.02660830859609	50	12.7752514432107	1.03873001358497	50	15.1161068501522	0.997489615990852	50	16.3496363621967	1.01009726229392	50	9.09576529151938	0.98776611211515	50	18.2130941498745	0.997106467693917	50	10.8620241529211	1.00375591310311	50	9.85667971080233	0.978528276701119	50	23.0595024154131	0.978491751360934	50	20.0333750216559	0.939882431508787	50	21.3196068936369	665	74.1927015746601	6.97607421875	non	cellular protein localization [GO:0034613]; cellular response to hypoxia [GO:0071456]; DNA double-strand break attachment to nuclear envelope [GO:1990683]; establishment of cell polarity [GO:0030010]; establishment or maintenance of microtubule cytoskeleton polarity [GO:0030951]; muscle organ development [GO:0007517]; negative regulation of adipose tissue development [GO:1904178]; negative regula…	identical protein binding [GO:0042802]; protein phosphatase 1 binding [GO:0008157]
Q5SYD0	Unconventional myosin-Id OS=Mus musculus OX=10090 GN=Myo1d PE=1 SV=1 - [MYO1D_MOUSE]	378.221739768167	25.05	5	18	20	70	1.00840693156239	66	8.05751425499294	0.991417091892157	66	10.0566287747074	0.99990112147365	66	8.07852161141564	0.983263220922687	66	13.0112714931631	0.940179892541963	66	19.5083461733435	0.990249178505051	66	11.0393681932131	0.954384722444444	66	16.6464432135407	0.9814957055308	66	9.49167618959357	0.988750611914093	66	11.1218414307488	1.02406901232466	66	12.599133422051	1.0197326184086	66	13.0175232865783	0.984651485589206	66	14.3318184058736	1006	116.00735756466	9.40771484375	non	actin filament organization [GO:0007015]; cellular localization [GO:0051641]; early endosome to recycling endosome transport [GO:0061502]; protein transport [GO:0015031]; vesicle transport along actin filament [GO:0030050]	actin filament binding [GO:0051015]; ATP binding [GO:0005524]; calcium-dependent protein binding [GO:0048306]; calmodulin binding [GO:0005516]; microfilament motor activity [GO:0000146]; protein domain specific binding [GO:0019904]
Q9JIF7	Coatomer subunit beta OS=Mus musculus OX=10090 GN=Copb1 PE=1 SV=1 - [COPB_MOUSE]	377.802209069036	31.9	1	24	24	69	1.03294036698278	69	7.40228017929308	1.02664866797324	69	10.0521741002535	1.04201619945065	69	11.5618923177242	0.970057893644774	69	14.9423677836533	0.942334849046022	69	16.314221190442	1.03870495848878	69	10.3389475852165	0.943434863521	69	17.27862056688	1.03348491132164	69	11.2251024483963	1.02469554581712	69	8.3585276898584	0.959387870494611	69	13.1314198718825	0.942636388577396	69	12.4598530021648	0.933685388458545	69	20.8712441203809	953	106.99767496466	5.99853515625	non	endoplasmic reticulum to Golgi vesicle-mediated transport [GO:0006888]; intracellular protein transport [GO:0006886]; intra-Golgi vesicle-mediated transport [GO:0006891]	structural molecule activity [GO:0005198]
Q8BKC5	Importin-5 OS=Mus musculus OX=10090 GN=Ipo5 PE=1 SV=3 - [IPO5_MOUSE]	377.633915100651	22.88	5	16	16	39	0.995065012017202	39	9.24145783011677	1.0179849324247	39	10.4065362754528	1.02191816044196	39	9.80204318185915	0.887079696440031	39	20.8015980903918	0.95000180838626	39	23.3947420190126	1.01005342434941	39	12.6486522068429	0.910130543207595	39	22.422168044261	0.989873995606708	39	9.73999935422185	1.00070095812585	39	9.63387426461394	1.01774326183754	39	6.58734964440769	1.02882695137768	39	10.1139662979231	1.0695762452471	39	12.7169188590314	1097	123.51086166466	4.93212890625	non	cellular response to amino acid stimulus [GO:0071230]; NLS-bearing protein import into nucleus [GO:0006607]; positive regulation of protein import into nucleus [GO:0042307]; protein import into nucleus [GO:0006606]; ribosomal protein import into nucleus [GO:0006610]	nuclear import signal receptor activity [GO:0061608]; nuclear localization sequence binding [GO:0008139]; small GTPase binding [GO:0031267]
Q91VE0	Long-chain fatty acid transport protein 4 OS=Mus musculus OX=10090 GN=Slc27a4 PE=1 SV=1 - [S27A4_MOUSE]	376.694829204719	26.44	2	12	13	27	1.05906633311242	26	7.12864228529219	1.08610660826972	26	8.09523079993448	1.06287806709649	26	11.0880757401368	0.926460399722886	26	14.4757753644541	0.914399744157042	26	16.2638373682744	1.08043183803579	26	9.01060768950596	0.954138929141648	26	18.1274066103616	1.11118357746924	26	14.171345729535	1.09889307633093	26	10.5447546575851	0.840536842519838	26	21.1340987169352	0.866286165615992	26	10.8366644602154	0.843721208226752	26	23.1615795020394	643	72.2722136746601	8.58740234375	non	activation of GTPase activity [GO:0090630]; fatty acid metabolic process [GO:0006631]; fatty acid transport [GO:0015908]; glucose import in response to insulin stimulus [GO:0044381]; lipid transport across blood-brain barrier [GO:1990379]; long-chain fatty acid import into cell [GO:0044539]; long-chain fatty acid metabolic process [GO:0001676]; long-chain fatty acid transport [GO:0015909]; medium…	arachidonate-CoA ligase activity [GO:0047676]; long-chain fatty acid-CoA ligase activity [GO:0004467]; long-chain fatty acid transporter activity [GO:0005324]; nucleotide binding [GO:0000166]; oleate transmembrane transporter activity [GO:1901480]; oleoyl-CoA ligase activity [GO:0090434]; palmitoyl-CoA ligase activity [GO:0090433]; very long-chain fatty acid-CoA ligase activity [GO:0031957]
P67778	Prohibitin OS=Mus musculus OX=10090 GN=Phb PE=1 SV=1 - [PHB_MOUSE]	376.359043956371	51.47	4	8	8	26	1.06493933672093	26	8.06364865340093	1.05771035224754	26	7.42024132601214	1.04920987743294	26	11.6387624993568	0.905297082628146	26	7.60113006011642	0.921329411666018	26	14.3210472814779	1.02991450799289	26	9.4334861736126	0.917717270058518	26	5.05208200219005	1.07334422144835	26	6.74479887426868	1.04770002174058	26	7.00979290160566	0.945499265874261	26	11.1977165304772	0.943724776651768	26	13.5716271282977	0.933570528381836	26	14.9451593869661	272	29.80189885466	5.75732421875	non	activation of phospholipase C activity [GO:0007202]; activation of protein kinase C activity [GO:1990051]; antiviral innate immune response [GO:0140374]; B cell activation [GO:0042113]; CD40 signaling pathway [GO:0023035]; cellular response to interleukin-6 [GO:0071354]; DNA biosynthetic process [GO:0071897]; histone deacetylation [GO:0016575]; mitochondrion organization [GO:0007005]; modulation …	complement component C3a binding [GO:0001850]; complement component C3b binding [GO:0001851]; enzyme binding [GO:0019899]; histone deacetylase binding [GO:0042826]; proteinase activated receptor binding [GO:0031871]; protein C-terminus binding [GO:0008022]; protein heterodimerization activity [GO:0046982]; transcription corepressor activity [GO:0003714]
Q6P4T2	U5 small nuclear ribonucleoprotein 200 kDa helicase OS=Mus musculus OX=10090 GN=Snrnp200 PE=1 SV=1 - [U520_MOUSE]	375.80746315228	14.98	3	24	24	54	1.0064076363983	54	8.94575745635673	0.996007069490535	54	10.5208487150225	0.989308229425048	54	10.0228113244078	1.00807992348739	54	14.7570570628686	0.961612778714842	54	17.7799592068042	0.993067497696613	54	8.3297726979599	0.963379422687014	54	16.6497316128577	0.989855469524018	54	13.8496507520684	0.987366945492192	54	9.01877794353167	0.9916604874252	54	13.9287072576666	1.0029907247133	54	12.3657563219405	0.995805534211386	54	13.3351425268833	2136	244.391614504661	6.06201171875	non	mRNA splicing, via spliceosome [GO:0000398]; spliceosome conformational change to release U4 (or U4atac) and U1 (or U11) [GO:0000388]	ATP binding [GO:0005524]; ATP hydrolysis activity [GO:0016887]; helicase activity [GO:0004386]; identical protein binding [GO:0042802]; nucleic acid binding [GO:0003676]; RNA helicase activity [GO:0003724]
Q7M758	Aminopeptidase NAALADL1 OS=Mus musculus OX=10090 GN=Naaladl1 PE=2 SV=1 - [NALDL_MOUSE]	374.232687962711	24.16	1	12	12	41	0.950812415882292	41	8.58370881255209	0.950734835384963	41	5.85502390396616	0.960227311013306	41	8.69112358969706	0.876226016083564	41	25.0712064503495	0.830288046726049	41	21.7998416749432	1.06777592672943	41	8.52274457206725	0.847173918787388	41	16.1615183432081	1.08792836257014	41	8.67967011802509	1.04091293968825	41	10.6669850644171	1.0697569338122	41	12.4316712151933	1.05032983888517	41	12.2378329517939	1.09962209664107	41	15.4316588139996	745	80.46309729466	5.50341796875	non	peptide catabolic process [GO:0043171]	aminopeptidase activity [GO:0004177]; calcium ion binding [GO:0005509]; carboxypeptidase activity [GO:0004180]; metalloexopeptidase activity [GO:0008235]; protein homodimerization activity [GO:0042803]; zinc ion binding [GO:0008270]
Q921I1	Serotransferrin OS=Mus musculus OX=10090 GN=Tf PE=1 SV=1 - [TRFE_MOUSE]	372.869747455808	34.72	6	21	22	76	0.835583192046284	71	13.2374990884751	0.845358576732642	71	12.8587385015662	0.839310557276183	71	10.5741044422945	1.09326346400345	71	13.993984185813	1.06007981028351	71	14.4695896122696	0.801292989753922	71	13.1244460213794	1.12066717483092	71	14.7059683841257	0.843878114129303	71	13.7644464458962	0.831782824369618	71	12.584027865577	1.33294848038846	71	21.7296377612323	1.29732280544381	71	19.8624920749073	1.36014603133768	71	19.6586085486391	697	76.6737260346601	7.18115234375	up	actin filament organization [GO:0007015]; antibacterial humoral response [GO:0019731]; cellular iron ion homeostasis [GO:0006879]; cellular response to iron ion [GO:0071281]; ERK1 and ERK2 cascade [GO:0070371]; iron ion transport [GO:0006826]; osteoclast differentiation [GO:0030316]; positive regulation of bone resorption [GO:0045780]; positive regulation of cell motility [GO:2000147]; positive r…	ferric iron binding [GO:0008199]; ferrous iron binding [GO:0008198]; iron chaperone activity [GO:0034986]; transferrin receptor binding [GO:1990459]
Q61425	Hydroxyacyl-coenzyme A dehydrogenase, mitochondrial OS=Mus musculus OX=10090 GN=Hadh PE=1 SV=2 - [HCDH_MOUSE]	371.778062315204	54.78	6	11	11	53	0.992194636253524	50	6.19783570254085	0.986851814380048	50	7.56542248547588	0.984898710420837	50	8.35767170562063	0.830708113420615	50	29.18752161304	0.842476278974903	50	28.6056224697677	1.07061084864331	50	10.3622645677247	0.838037898288999	50	20.0931214683406	1.12350282977867	50	13.2125558975327	1.07788447692569	50	10.2790129742471	0.979696260076598	50	9.58676092385421	0.992670851005834	50	6.50428700775838	0.994855847050048	50	9.73389461405518	314	34.44188432466	8.64599609375	non	fatty acid beta-oxidation [GO:0006635]; negative regulation of insulin secretion [GO:0046676]; positive regulation of cold-induced thermogenesis [GO:0120162]; regulation of insulin secretion [GO:0050796]; response to activity [GO:0014823]; response to insulin [GO:0032868]; response to xenobiotic stimulus [GO:0009410]	3-hydroxyacyl-CoA dehydrogenase activity [GO:0003857]; identical protein binding [GO:0042802]; NAD+ binding [GO:0070403]
Q8BZF8	Phosphoglucomutase-like protein 5 OS=Mus musculus OX=10090 GN=Pgm5 PE=1 SV=2 - [PGM5_MOUSE]	370.281901436303	23.63	3	9	9	43	0.972305430337891	43	9.86870200567045	0.953640716214213	43	9.07183350482069	0.967345573423116	43	11.0713836223086	0.952789147928236	43	21.0401372466813	0.947026478488784	43	26.9121202567124	0.98070455118162	43	10.798009873664	0.985686794873508	43	18.0125195147744	0.968262714127585	43	10.1258444099995	0.985817359755936	43	9.05400975520064	1.04149943853093	43	10.81716397295	1.06122029424551	43	15.400205771143	1.12665485269741	43	11.6650645457139	567	62.1806783346601	7.18115234375	non	carbohydrate metabolic process [GO:0005975]; cell adhesion [GO:0007155]; glucose metabolic process [GO:0006006]; myofibril assembly [GO:0030239]; striated muscle tissue development [GO:0014706]	magnesium ion binding [GO:0000287]
P62983	Ubiquitin-40S ribosomal protein S27a OS=Mus musculus OX=10090 GN=Rps27a PE=1 SV=2 - [RS27A_MOUSE]	369.419055189042	66.03	17	5	11	41	1.01662745483516	10	6.26641008581127	1.02801194284033	10	4.40345294131023	1.00908123404744	10	3.05761997196888	1.01243770466484	10	22.998194054384	1.06229684442116	10	17.192056031217	0.971940734672851	10	6.84975779980081	1.0864414064153	10	16.0441089730142	0.956128595040484	10	10.6142958119067	0.958575999203477	10	7.24612039653095	1.04315861151194	10	16.4693199207089	1.00912696093514	10	11.9152961710244	1.01207833190445	10	15.7807760281995	156	17.93947672466	9.64208984375	non	modification-dependent protein catabolic process [GO:0019941]; protein ubiquitination [GO:0016567]; translation [GO:0006412]	metal ion binding [GO:0046872]; protein tag [GO:0031386]; structural constituent of ribosome [GO:0003735]; ubiquitin protein ligase binding [GO:0031625]
A2A815	Maillard deglycase (Fragment) OS=Mus musculus OX=10090 GN=Park7 PE=1 SV=8 - [A2A815_MOUSE]	369.2135796392	55.56	6	5	5	27	1.02742890786665	27	10.3898935461135	1.02018577067262	27	8.8834481594513	1.04707225324185	27	10.0777088611517	0.967121239016565	27	21.3225786067126	0.936628455201658	27	23.1121523844199	0.952357770414434	27	10.6741036829465	0.980903386375075	27	21.8379877007485	0.984513562240224	27	12.6632875778779	1.00660813510949	27	13.0149329003321	0.958985350239528	27	5.7524135254022	0.959523643621932	27	12.7414203851413	0.993472949188332	27	12.5385946447655	135	14.23338356466	7.21044921875	non	autophagy [GO:0006914]; single fertilization [GO:0007338]	RNA binding [GO:0003723]
P51881	ADP/ATP translocase 2 OS=Mus musculus OX=10090 GN=Slc25a5 PE=1 SV=3 - [ADT2_MOUSE]	369.081721042249	47.65	3	7	14	94	0.972206122735168	28	18.7345613806227	0.991572498270076	28	11.8307768712634	0.970335128521481	28	14.9520006435247	1.05679528799908	28	11.3403808365985	1.07604259768742	28	16.9903080722174	0.968980059385538	28	16.1135829959394	1.05400143523262	28	24.7764171289175	1.03657157893234	28	15.5644086525576	0.993660837042996	28	14.8365404227512	0.975422166396637	28	27.4417468426198	0.954932149879122	28	24.3048027458331	0.897575943321015	28	33.1585123134289	298	32.91015830466	9.72998046875	non	adaptive thermogenesis [GO:1990845]; adenine nucleotide transport [GO:0051503]; B cell differentiation [GO:0030183]; cellular response to leukemia inhibitory factor [GO:1990830]; chromosome segregation [GO:0007059]; erythrocyte differentiation [GO:0030218]; mitochondrial ADP transmembrane transport [GO:0140021]; mitochondrial ATP transmembrane transport [GO:1990544]; negative regulation of mitoch…	adenine nucleotide transmembrane transporter activity [GO:0000295]; ATP:ADP antiporter activity [GO:0005471]; oxidative phosphorylation uncoupler activity [GO:0017077]; proton transmembrane transporter activity [GO:0015078]; ubiquitin protein ligase binding [GO:0031625]
P20152	Vimentin OS=Mus musculus OX=10090 GN=Vim PE=1 SV=3 - [VIME_MOUSE]	369.026118711933	35.41	27	12	16	61	1.01738755820102	54	11.2945022324908	1.02706689224862	54	10.2896138829424	1.01031856429342	54	7.90618401632068	0.962592008950869	54	12.3577450271168	0.93565173444142	54	14.6607469656764	0.961679991498056	54	11.9601267623775	0.950340539767608	54	14.6825584655662	0.967554645038159	54	9.04970912739287	0.940346615662417	54	15.0156757277872	0.995085146075754	54	22.4252812366116	1.00353785910208	54	23.2430817150894	0.979231253506506	54	29.6023404767543	466	53.6550657846601	5.12255859375	non	astrocyte development [GO:0014002]; Bergmann glial cell differentiation [GO:0060020]; cellular response to interferon-gamma [GO:0071346]; cellular response to lipopolysaccharide [GO:0071222]; cellular response to muramyl dipeptide [GO:0071225]; intermediate filament-based process [GO:0045103]; intermediate filament organization [GO:0045109]; lens fiber cell development [GO:0070307]; negative regu…	double-stranded RNA binding [GO:0003725]; identical protein binding [GO:0042802]; keratin filament binding [GO:1990254]; kinase binding [GO:0019900]; protein domain specific binding [GO:0019904]; protein kinase binding [GO:0019901]; protein phosphatase 2A binding [GO:0051721]; scaffold protein binding [GO:0097110]; structural constituent of cytoskeleton [GO:0005200]; structural constituent of eye…
P97372	Proteasome activator complex subunit 2 OS=Mus musculus OX=10090 GN=Psme2 PE=1 SV=4 - [PSME2_MOUSE]	366.467452643481	47.7	4	10	10	34	1.06062210121265	34	9.44362861216466	1.0470775608658	34	5.84920180351484	1.05484229355267	34	6.82983028197826	1.11232124372269	34	10.2975948829442	1.09654776252815	34	13.4738066471252	0.991185253830771	34	8.32458120877784	1.1238270503692	34	13.7895606433971	1.00205470425658	34	8.08173351771284	1.01810210419256	34	12.1549262416293	0.847302314944398	34	14.884097936493	0.863984493298417	34	13.8569504108606	0.881211145296772	34	22.1304362964015	239	27.04013548466	5.75732421875	non	antigen processing and presentation of exogenous antigen [GO:0019884]; positive regulation of endopeptidase activity [GO:0010950]; regulation of G1/S transition of mitotic cell cycle [GO:2000045]; regulation of proteasomal protein catabolic process [GO:0061136]	identical protein binding [GO:0042802]
Q80X81	Acetyl-Coenzyme A acetyltransferase 3 OS=Mus musculus OX=10090 GN=Acat3 PE=1 SV=1 - [Q80X81_MOUSE]	362.270815075607	25.19	5	8	8	25	1.04700636969107	25	10.3721053387221	1.02614013671378	25	8.39265222252534	1.01866249724069	25	6.0083778624784	1.06207293857201	25	23.4202645133173	0.996561753707093	25	17.3829596352109	1.00202860650268	25	6.57273246314586	1.08423777609517	25	17.3262108896142	0.997319321154626	25	9.62621427829373	0.989645025226135	25	7.38829516227532	0.95463449206004	25	11.351356407192	0.960818063535715	25	13.0636796547365	0.952256660943531	25	9.14285573310321	397	41.44339245466	7.94287109375	non	fatty acid beta-oxidation [GO:0006635]	acetyl-CoA C-acetyltransferase activity [GO:0003985]
Q3TWN8	Delta-1-pyrroline-5-carboxylate synthase OS=Mus musculus OX=10090 GN=Aldh18a1 PE=2 SV=1 - [Q3TWN8_MOUSE]	360.43592773057	25.91	8	15	15	48	1.00675413679337	48	4.76109450355681	1.01334929886239	48	6.70792624497534	1.0012694709142	48	6.50493915915609	0.991168405244791	48	18.2748515840237	0.960801943881877	48	15.8783985656239	1.02884502165383	48	8.8833531631669	1.02449541609209	48	16.685174715343	1.03711013017083	48	8.24337329555114	1.02741885072535	48	8.00913654528666	0.950120980245794	48	9.30081040688288	0.983808810702419	48	10.5466531685665	0.919320786345381	48	12.1141852353844	795	87.20892609466	7.67919921875	non	L-proline biosynthetic process [GO:0055129]	ATP binding [GO:0005524]; glutamate 5-kinase activity [GO:0004349]; glutamate-5-semialdehyde dehydrogenase activity [GO:0004350]
A0A0N4SVP8	RNA helicase OS=Mus musculus OX=10090 GN=Eif4a3l2 PE=3 SV=1 - [A0A0N4SVP8_MOUSE]	360.244743626454	24.33	7	4	6	24	1.05059336976562	17	15.8880768709365	1.01636350876224	17	8.51227766407341	1.0375804605524	17	10.7127633200902	0.856378791742288	17	12.1629640745531	0.854382231322943	17	19.7639952012851	0.942094226229598	17	13.8118506259156	0.878930460577418	17	20.4865740420187	1.02995511497734	17	15.1786265228055	0.965514489920848	17	8.13890862935763	0.997100066653454	17	11.0653795047967	0.994887967490125	17	10.9106379010444	1.0014233240353	17	8.47475678786336	411	46.92938365466	7.75244140625	non		ATP binding [GO:0005524]; ATP hydrolysis activity [GO:0016887]; mRNA binding [GO:0003729]; RNA binding [GO:0003723]; RNA helicase activity [GO:0003724]
O55143	Sarcoplasmic/endoplasmic reticulum calcium ATPase 2 OS=Mus musculus OX=10090 GN=Atp2a2 PE=1 SV=2 - [AT2A2_MOUSE]	359.932644944038	22.13	3	19	20	74	1.05449144795056	72	10.0796268317318	1.06498283608052	72	7.48954201940277	1.05652109671845	72	8.40074182158472	0.861380321002717	72	22.9663166194046	0.900222419456005	72	22.1845441283505	1.04805267295138	72	9.47398435093131	0.884841128610698	72	21.5176879250384	1.04194707630343	72	10.505810721132	1.04418828972991	72	7.98359176129839	0.919399283079987	72	14.8655939944157	0.94052528299761	72	14.3322558241875	0.948821621142085	72	15.9763657439477	1044	114.78368418466	5.33837890625	down	autophagosome assembly [GO:0000045]; autophagosome membrane docking [GO:0016240]; calcium ion import into sarcoplasmic reticulum [GO:1990036]; calcium ion transmembrane transport [GO:0070588]; calcium ion transport [GO:0006816]; calcium ion transport from cytosol to endoplasmic reticulum [GO:1903515]; cardiac muscle hypertrophy in response to stress [GO:0014898]; cellular calcium ion homeostasis …	ATP binding [GO:0005524]; calcium ion binding [GO:0005509]; enzyme binding [GO:0019899]; lutropin-choriogonadotropic hormone receptor binding [GO:0031775]; protein C-terminus binding [GO:0008022]; P-type calcium transporter activity [GO:0005388]; P-type calcium transporter activity involved in regulation of cardiac muscle cell membrane potential [GO:0086039]; P-type ion transporter activity [GO:0…
Q3V1M8	Uncharacterized protein OS=Mus musculus OX=10090 GN=Hdlbp PE=2 SV=1 - [Q3V1M8_MOUSE]	358.94111260686	15.54	8	15	15	42	1.02667115287023	42	9.61442098639428	1.01113797964596	42	8.99140715584966	1.03027081645664	42	6.77726955445872	0.959748537051239	42	15.2164402083999	0.960599026789935	42	14.6957677337657	1.02631108440828	42	7.2493353520491	0.961130410909433	42	13.5268051331125	1.03328806821756	42	7.45414358026545	1.01510243157835	42	9.68719495070817	0.962695631659181	42	13.9891626812619	0.942050443217832	42	12.6855413639776	0.927754179960192	42	15.9324040492743	1268	141.65432251466	6.87353515625	non		RNA binding [GO:0003723]
P40240	CD9 antigen OS=Mus musculus OX=10090 GN=Cd9 PE=1 SV=2 - [CD9_MOUSE]	354.050456869352	24.34	1	4	4	22	0.999143833330863	22	5.56514758250957	0.998494456098019	22	7.82789162178071	1.04847035622909	22	8.92847975280151	0.772447222554051	22	11.8043764627962	0.741279208795975	22	14.9268352815141	1.08412946519307	22	5.32525324084035	0.746996713132328	22	16.3660941763143	1.079992554411	22	4.99521311780425	1.0883146561989	22	7.69539907803886	1.12690592181748	22	6.71498226866288	1.07273995971345	22	10.6499562983049	1.15241336195334	22	9.42910271603483	226	25.24090384466	7.22509765625	down	cell adhesion [GO:0007155]; cellular response to low-density lipoprotein particle stimulus [GO:0071404]; fusion of sperm to egg plasma membrane involved in single fertilization [GO:0007342]; glial cell migration [GO:0008347]; myoblast fusion involved in skeletal muscle regeneration [GO:0014905]; negative regulation of cell population proliferation [GO:0008285]; negative regulation of cellular com…	integrin binding [GO:0005178]
Q8R2Y8	Peptidyl-tRNA hydrolase 2, mitochondrial OS=Mus musculus OX=10090 GN=Ptrh2 PE=1 SV=1 - [PTH2_MOUSE]	353.83755665427	19.89	1	2	2	14	1.04256551834442	14	2.47456033372507	1.07416481583544	14	9.38303244480433	1.09995308166903	14	9.49725592669838	0.838727830709581	14	13.5513951712159	0.854009833683791	14	5.81435926491971	1.10201616661696	14	4.9934943542621	0.850714810554973	14	5.78952193299912	1.10111771869312	14	5.6374865760926	1.09457954954907	14	6.13185380383732	0.877105714600376	14	16.1749198168013	0.92830479486881	14	13.2330826041379	0.939009097845964	14	29.4415037891671	181	19.51404356466	7.41552734375	down	negative regulation of anoikis [GO:2000811]; negative regulation of gene expression [GO:0010629]; positive regulation of anoikis [GO:2000210]	aminoacyl-tRNA hydrolase activity [GO:0004045]
Q99LC5	Electron transfer flavoprotein subunit alpha, mitochondrial OS=Mus musculus OX=10090 GN=Etfa PE=1 SV=2 - [ETFA_MOUSE]	353.833249186364	25.23	1	6	6	19	1.00580786596784	19	7.1118822594984	1.00452332169135	19	10.4970256256379	0.976730323344071	19	4.2014098433901	1.01200995758697	19	16.0416746210282	0.949539117620986	19	11.8618344417765	0.99201037309652	19	7.36607600282805	1.01206918964238	19	18.0270746558455	0.998328213957634	19	8.98793733778964	0.988580530194534	19	13.2467005593431	1.04003109053511	19	16.3078868919677	0.982529937281673	19	10.6374133581958	0.987523533060816	19	12.4664665557994	333	34.98750548466	8.38232421875	non	cellular amino acid catabolic process [GO:0009063]; fatty acid beta-oxidation using acyl-CoA dehydrogenase [GO:0033539]; respiratory electron transport chain [GO:0022904]	electron transfer activity [GO:0009055]; flavin adenine dinucleotide binding [GO:0050660]; oxidoreductase activity [GO:0016491]
Q3TCS0	Post-proline cleaving enzyme OS=Mus musculus OX=10090 GN=Prep PE=2 SV=1 - [Q3TCS0_MOUSE]	352.548854057264	24.79	4	13	13	39	0.975012310395477	39	4.57936100092259	0.986565747414355	39	6.69642789291735	0.981215027923383	39	7.33133934118684	0.958691910811988	39	23.3658751167248	0.964958345691282	39	20.8968533824644	0.968964446794513	39	9.31744042898758	0.981438267210917	39	23.8608711969084	0.992306982665954	39	10.7096201335763	0.991676923102675	39	11.9330038623438	1.09979430169626	39	7.29318635085685	1.07538476397767	39	6.37302660352155	1.07268385951578	39	8.39497422996318	710	80.6308275846601	5.66845703125	non		serine-type endopeptidase activity [GO:0004252]
Q6GT24	Peroxiredoxin-6 OS=Mus musculus OX=10090 GN=Prdx6 PE=1 SV=1 - [Q6GT24_MOUSE]	351.005143182429	55.8	6	10	10	47	0.932604616757111	47	15.3167710737149	0.979650544226539	47	8.6972608607957	0.941331532776348	47	11.7753978820945	0.890046541233834	47	21.6183415801964	0.912796102755336	47	23.2913214284407	0.96714261052064	47	15.6376123533415	0.895197653348667	47	19.8110483399572	1.04273722032914	47	18.7328160668121	0.973238455722482	47	15.1911774761361	1.02824768069404	47	9.30153172849059	1.03121151589634	47	10.0201581744093	0.98454670704939	47	12.56115865759	224	24.81098634466	6.36669921875	non		thioredoxin peroxidase activity [GO:0008379]
Q3U3D3	Valyl-tRNA synthetase OS=Mus musculus OX=10090 GN=Vars PE=2 SV=1 - [Q3U3D3_MOUSE]	347.694253337201	19.87	6	19	19	42	1.00606409026516	42	10.0910543155057	1.01596438099549	42	7.76607387236386	1.01760144653544	42	7.98468124670029	1.09280454294891	42	13.9628167975736	1.06250477586182	42	12.7076256631949	1.01799788336099	42	8.83351402836531	1.04661255246599	42	17.6772002718179	1.01027284393239	42	9.94329145632366	1.0169759852332	42	7.26007566251718	0.932820661707701	42	14.611835802466	0.968345724175736	42	11.3208401080263	0.951889260714997	42	15.0124247614859	1263	140.11106200466	7.76708984375	non	valyl-tRNA aminoacylation [GO:0006438]	aminoacyl-tRNA editing activity [GO:0002161]; ATP binding [GO:0005524]; valine-tRNA ligase activity [GO:0004832]
Q99PL5	Ribosome-binding protein 1 OS=Mus musculus OX=10090 GN=Rrbp1 PE=1 SV=2 - [RRBP1_MOUSE]	347.62992824793	41.12	6	30	30	75	1.05691628861515	75	10.6431674352509	1.05221118084525	75	10.8768897544448	1.07127111280479	75	9.79439751642705	1.04748015384003	75	15.5300396025213	1.00853011280556	75	11.4864806137757	1.03207432388343	75	12.3225784714174	1.00194636524594	75	14.3277640720142	1.04902972612258	75	12.0815442649048	1.02929386307116	75	11.7108928961922	0.851612135057306	75	31.5949894000166	0.798789819174605	75	37.1692557188124	0.816306623011741	75	37.7777210557951	1605	172.77584472466	9.33447265625	non	protein transport [GO:0015031]; signal transduction [GO:0007165]
Q3TXV1	26S proteasome non-ATPase regulatory subunit 2 OS=Mus musculus OX=10090 GN=Psmd2 PE=2 SV=1 - [Q3TXV1_MOUSE]	342.14428915317	26.87	13	16	16	33	1.01365405273431	33	9.67937902236374	1.00351794649165	33	7.10176288163885	0.984551414225247	33	7.36925228453205	0.982680092651306	33	23.8179669517569	1.00662690826517	33	19.4942295537842	0.950543789665296	33	11.7206504694586	1.02967787166721	33	22.63494181763	0.957923990752376	33	10.7970673555984	0.982490629892682	33	14.0547302565049	1.0192015304515	33	9.89615519433904	1.00323448995049	33	10.9409624390086	0.987948484529243	33	12.9056133146941	908	100.08067150466	5.19873046875	non	regulation of protein catabolic process [GO:0042176]	enzyme regulator activity [GO:0030234]
A0A286YCQ5	Nidogen-2 (Fragment) OS=Mus musculus OX=10090 GN=Nid2 PE=1 SV=1 - [A0A286YCQ5_MOUSE]	341.962741099138	10.08	7	8	8	23	0.963424837826354	23	9.16052384093027	0.978850725034531	23	8.61032339297258	0.971096093865809	23	9.31773712205913	0.913565782801284	23	39.257190345766	0.933509534595809	23	36.474208342482	1.02019117107845	23	10.8377488464812	1.00477910249894	23	32.3769103436101	1.00017676959287	23	11.0426038427882	0.96228341441105	23	8.69643550196704	1.0679385255012	23	10.8052996464064	1.08267361610041	23	7.90673070243249	1.07648280229612	23	10.4846423226292	1171	128.44344263466	5.75732421875	non		calcium ion binding [GO:0005509]
Q3TB79	Calcium-activated neutral proteinase 1 (Fragment) OS=Mus musculus OX=10090 GN=Capn1 PE=2 SV=1 - [Q3TB79_MOUSE]	337.935492671552	24.89	8	14	14	42	0.983698725017997	42	10.9040011071924	0.969603493289724	42	9.04428772471335	0.981556608599846	42	9.5009378476042	1.01070382985069	42	20.4138046136379	0.997749323763959	42	16.4976360555278	1.00369392684034	42	9.52285986127066	0.986598252919708	42	23.5157600012769	0.99854502067125	42	8.47136919986592	0.991672474899628	42	11.3682935586825	1.01988581679974	42	9.19127133901742	1.04221494658971	42	8.66937457814159	1.03052042763324	42	12.0310123497887	699	80.3273812346601	5.87158203125	non		calcium-dependent cysteine-type endopeptidase activity [GO:0004198]; calcium ion binding [GO:0005509]
Q9DBG3	AP-2 complex subunit beta OS=Mus musculus OX=10090 GN=Ap2b1 PE=1 SV=1 - [AP2B1_MOUSE]	336.246933561934	26.47	6	10	15	39	0.986342910046523	34	6.32644319427669	1.00780237120137	34	7.7388328288613	1.02000064314612	34	12.6154713093942	0.967540078690305	34	20.2519578659058	0.880364055691056	34	17.5556929446365	0.994932354843134	34	11.3827360389417	0.911367583076309	34	19.3101329086389	1.01828758400277	34	14.9953119010395	1.03157049534996	34	12.200123124973	1.00636838650829	34	9.08608487512431	1.01749866488683	34	9.22604079009255	1.02864292019484	34	11.3762495024996	937	104.51605722466	5.37646484375	non	aorta development [GO:0035904]; cardiac septum development [GO:0003279]; clathrin coat assembly [GO:0048268]; clathrin-dependent endocytosis [GO:0072583]; coronary vasculature development [GO:0060976]; heart development [GO:0007507]; intracellular protein transport [GO:0006886]; kidney development [GO:0001822]; negative regulation of neuron death [GO:1901215]; neurotransmitter receptor internaliz…	clathrin binding [GO:0030276]; protein-containing complex binding [GO:0044877]
P21981	Protein-glutamine gamma-glutamyltransferase 2 OS=Mus musculus OX=10090 GN=Tgm2 PE=1 SV=4 - [TGM2_MOUSE]	333.7663726152	30.17	2	14	14	36	0.965288839341592	36	7.33380049532787	0.988213981956603	36	6.12496642159538	0.97379134573232	36	6.2283738282179	1.03266148451381	36	14.1945104317348	0.995010213792268	36	11.5676037478282	0.976100927636164	36	9.23209329503745	1.0026455207617	36	15.9108379887744	0.982615377728357	36	9.17149476989862	0.968328709968958	36	6.98728976058012	1.06454605272845	36	10.3734430212586	1.08500876722464	36	10.9492153821989	1.12025531192529	36	14.8602818256392	686	77.0122680546601	5.09716796875	non	apoptotic cell clearance [GO:0043277]; bone development [GO:0060348]; branching involved in salivary gland morphogenesis [GO:0060445]; cellular response to cocaine [GO:0071314]; cellular response to dopamine [GO:1903351]; cellular response to serotonin [GO:1904015]; G protein-coupled receptor signaling pathway [GO:0007186]; negative regulation of endoplasmic reticulum calcium ion concentration [G…	calcium ion binding [GO:0005509]; GTP binding [GO:0005525]; histone dopaminyltransferase activity [GO:0120297]; histone serotonyltransferase activity [GO:0120295]; peptidase activity [GO:0008233]; peptide histaminyltransferase activity [GO:0120299]; peptide noradrenalinyltransferase activity [GO:0120298]; protein-glutamine gamma-glutamyltransferase activity [GO:0003810]; protein-glutamine glutami…
Q9CQ19	Myosin regulatory light polypeptide 9 OS=Mus musculus OX=10090 GN=Myl9 PE=1 SV=3 - [MYL9_MOUSE]	333.723330323314	42.44	4	5	7	52	0.973389989456039	45	5.6914336205132	0.975219121626855	45	5.13615589762931	0.983434973728445	45	6.4152150745623	0.808100296165194	45	21.3003500646267	0.81453931052896	45	19.4418183276022	1.01624072972352	45	10.2175445857336	0.890225790444095	45	25.9479758029224	1.06430162514362	45	8.88548120840601	0.995304593353063	45	9.86041827595112	1.17243552871535	45	6.62531524892559	1.1456833082104	45	11.0479537592762	1.11061370626184	45	12.7566155941075	172	19.84145975466	4.91943359375	non		calcium ion binding [GO:0005509]; myosin heavy chain binding [GO:0032036]
P17427	AP-2 complex subunit alpha-2 OS=Mus musculus OX=10090 GN=Ap2a2 PE=1 SV=2 - [AP2A2_MOUSE]	333.420120060452	21.75	5	9	13	31	1.02947167906361	20	11.671903664444	1.01675775366504	20	10.3610323089761	1.01627131519342	20	5.97799231405196	0.934557071651337	20	13.5728960770064	0.912135345771205	20	21.1041027101876	1.02203486611262	20	9.41788316967023	0.955564878025735	20	18.2207448052169	1.02956837730856	20	10.7096433275792	1.00948738332857	20	9.06049331826338	1.00996402329098	20	7.67403070959939	0.9794274202746	20	6.41811291938238	0.988543864578876	20	16.5965287540073	938	103.95106390466	6.93212890625	non	clathrin-dependent endocytosis [GO:0072583]; intracellular protein transport [GO:0006886]; receptor-mediated endocytosis [GO:0006898]; regulation of hematopoietic stem cell differentiation [GO:1902036]; vesicle-mediated transport [GO:0016192]	cargo adaptor activity [GO:0140312]; clathrin adaptor activity [GO:0035615]; disordered domain specific binding [GO:0097718]; kinase binding [GO:0019900]; phosphatidylinositol binding [GO:0035091]; protein-containing complex binding [GO:0044877]; protein domain specific binding [GO:0019904]; protein kinase binding [GO:0019901]
E9Q509	Pyruvate kinase OS=Mus musculus OX=10090 GN=Pklr PE=1 SV=1 - [E9Q509_MOUSE]	333.348622748455	41.07	6	15	17	55	1.02014859495432	53	8.22191092184081	1.02801045857916	53	9.29641577116738	1.01972808253762	53	7.57978395653317	0.87754866318937	53	18.5213393925324	0.903738852509862	53	20.5200035306485	1.07167186397223	53	9.03457180824403	0.88521549795673	53	13.310831151174	1.07049842378372	53	10.6268977259374	1.05871204991387	53	7.5413707978426	0.962512556775776	53	15.7321392626667	0.96267769853021	53	17.4311428503157	0.929654724701256	53	17.7969199119235	543	58.7838307146601	6.91748046875	non		ATP binding [GO:0005524]; kinase activity [GO:0016301]; magnesium ion binding [GO:0000287]; potassium ion binding [GO:0030955]; pyruvate kinase activity [GO:0004743]
Q5D0F3	Tap1 protein OS=Mus musculus OX=10090 GN=Tap1 PE=2 SV=1 - [Q5D0F3_MOUSE]	332.001210575545	7.63	10	3	3	9	1.07297527283766	9	5.41092132706672	0.98908309797761	9	3.21046402705498	1.06606312094883	9	11.8035467081726	1.02134741334664	9	14.1088709226138	1.08324224826613	9	14.7341142189973	0.911574154345529	9	7.36612210717377	1.02758384798261	9	5.42051215524863	0.983023655232333	9	6.22015703250622	0.976800848403909	9	11.8682853972563	0.934247571841578	9	6.86287644510734	0.938791148016829	9	9.79260652950842	0.909001151366762	9	14.6273299698525	577	63.41049170466	8.77783203125	non	adaptive immune response [GO:0002250]; antigen processing and presentation of exogenous peptide antigen via MHC class I, TAP-dependent [GO:0002479]	ABC-type peptide antigen transporter activity [GO:0015433]; ATP binding [GO:0005524]; MHC protein binding [GO:0042287]; TAP2 binding [GO:0046979]
O70251	Elongation factor 1-beta OS=Mus musculus OX=10090 GN=Eef1b PE=1 SV=5 - [EF1B_MOUSE]	331.728728700528	40	4	6	7	28	1.05816448590662	27	10.3493505631678	1.06808443443564	27	12.3358409987571	1.06762466395624	27	9.29275492315047	0.875052200431617	27	20.6844459491871	0.888659278979472	27	20.9821125473707	1.05718507585976	27	9.81143846135526	0.85970492962014	27	20.0852099794869	1.03333450099694	27	10.7340036786456	1.05052752153055	27	10.0331318548239	0.860805568406835	27	19.0029122961754	0.881934250342364	27	17.341087875328	0.839937795510957	27	12.6493321963701	225	24.67824670466	4.69091796875	down	response to ethanol [GO:0045471]; translational elongation [GO:0006414]	guanyl-nucleotide exchange factor activity [GO:0005085]; translation elongation factor activity [GO:0003746]
E9Q175	Unconventional myosin-6 OS=Mus musculus OX=10090 GN=Myo6 PE=1 SV=1 - [E9Q175_MOUSE]	330.7225839748	27.85	11	28	28	62	1.00750906039133	62	7.77048540740602	1.0131635134735	62	7.5430797462175	1.02922234470153	62	6.79571829218405	0.934510991354042	62	15.2492070364386	0.953993064720096	62	18.2280694456784	1.01978558577171	62	7.13779448762817	0.933950289820959	62	15.4458935944855	1.01744517978481	62	7.01567562902787	1.01308650575209	62	4.54424030264179	1.02709632933071	62	13.7206438513279	1.0243938906733	62	9.32213760819114	1.02184431310055	62	12.0318445286938	1253	144.68218814466	8.51416015625	non	sensory perception of sound [GO:0007605]	actin filament binding [GO:0051015]; ATP binding [GO:0005524]; cytoskeletal motor activity [GO:0003774]
Q9D0M3	Cytochrome c1, heme protein, mitochondrial OS=Mus musculus OX=10090 GN=Cyc1 PE=1 SV=1 - [CY1_MOUSE]	329.794215367033	27.38	2	5	5	34	1.0209413076118	31	8.29027050221964	1.03833879412313	31	9.99640616430953	1.05376721005278	31	6.99195718578116	0.829850546195327	31	16.8009394070211	0.77718603204503	31	16.3909762841291	1.06491022830998	31	7.2619693419222	0.840517679498064	31	21.5275524071059	1.07625718595217	31	8.20552054372298	1.0496603981654	31	7.166219472325	1.02556860911231	31	13.8478920741509	1.01784121272475	31	9.76708520287501	1.05407565552085	31	11.9764761549936	325	35.30494646466	9.15869140625	down	mitochondrial electron transport, ubiquinol to cytochrome c [GO:0006122]; response to glucagon [GO:0033762]	heme binding [GO:0020037]; metal ion binding [GO:0046872]; ubiquinol-cytochrome-c reductase activity [GO:0008121]
P47856	Glutamine--fructose-6-phosphate aminotransferase [isomerizing] 1 OS=Mus musculus OX=10090 GN=Gfpt1 PE=1 SV=3 - [GFPT1_MOUSE]	329.649826693436	37.59	4	20	20	48	1.01851950923131	48	6.2259606909116	1.00508123787987	48	7.91046074929349	1.024127774486	48	8.22493555859253	0.946379929647062	48	15.2527479600491	0.928417996171168	48	17.3413871422187	1.04243712012323	48	6.61454685734155	0.922432070466921	48	15.2788466927194	1.03919282734596	48	9.34726651658551	1.03217364634295	48	8.77903803211072	1.01295725986152	48	14.9871635411095	0.98333283979633	48	9.18945819276569	1.01898249644425	48	12.7349220914269	697	78.48915957466	6.84423828125	non	circadian regulation of gene expression [GO:0032922]; fructose 6-phosphate metabolic process [GO:0006002]; glucosamine biosynthetic process [GO:0006042]; glutamine metabolic process [GO:0006541]; negative regulation of glycogen biosynthetic process [GO:0045719]; protein N-linked glycosylation [GO:0006487]; UDP-N-acetylglucosamine biosynthetic process [GO:0006048]; UDP-N-acetylglucosamine metaboli…	amino acid binding [GO:0016597]; carbohydrate binding [GO:0030246]; carbohydrate derivative binding [GO:0097367]; glutamine-fructose-6-phosphate transaminase (isomerizing) activity [GO:0004360]; identical protein binding [GO:0042802]
Q3TJ66	Fructose-bisphosphate aldolase OS=Mus musculus OX=10090 GN=Aldob PE=2 SV=1 - [Q3TJ66_MOUSE]	328.283137961286	37.64	2	12	13	63	1.02192583012816	56	8.82859706947594	1.00159283890389	56	7.91038111029032	1.00626572693392	56	7.96714948765021	0.992131658151563	56	15.868843400165	0.966377572932425	56	11.0417449347374	1.05426619657008	56	10.8834527604003	1.00571537897668	56	11.349180302547	1.048554577944	56	5.79458002103646	1.04643217147798	56	7.94590843598023	0.938427311647549	56	15.0974284988046	0.905691453878047	56	13.6450870982954	0.879743085577522	56	13.5076724400433	364	39.49612473466	8.26513671875	non	glycolytic process [GO:0006096]	fructose-bisphosphate aldolase activity [GO:0004332]
E9Q5W5	Zinc finger ZZ-type and EF-hand domain-containing protein 1 OS=Mus musculus OX=10090 GN=Zzef1 PE=1 SV=1 - [E9Q5W5_MOUSE]	325.254302494316	11.63	4	24	24	34	0.999160836354751	34	6.21010958832973	1.00961889122555	34	7.51285071176532	0.985104223433034	34	8.40184277287848	0.957118984258922	34	20.897080755695	0.988312451986723	34	14.3448195100187	1.05649480539657	34	11.2085426111504	0.976773520977024	34	20.9041523248106	1.00466565889345	34	7.14600978083541	1.01897031340307	34	11.5061945598478	0.974757774775797	34	10.9309282923421	0.975027236237267	34	10.9524507388033	0.973045711856841	34	16.3717806318429	2924	328.059030004662	6.10009765625	non		calcium ion binding [GO:0005509]; zinc ion binding [GO:0008270]
P35486	Pyruvate dehydrogenase E1 component subunit alpha, somatic form, mitochondrial OS=Mus musculus OX=10090 GN=Pdha1 PE=1 SV=1 - [ODPA_MOUSE]	324.232092524515	39.74	1	9	9	23	1.05204494105007	23	15.1983612547879	1.03273274916918	23	8.77826130080732	1.0478134651726	23	11.035677288511	1.10754613660568	23	24.4827831598075	1.04948533621494	23	29.9419834562263	1.09218695086696	23	15.7468593123505	1.07767024510683	23	20.9952516426507	0.994629493373777	23	13.6732331231729	1.0371763798804	23	15.1675659455955	0.936519840550751	23	15.7726322362403	0.974895875799732	23	9.30242914554671	1.0139272613497	23	13.7514817205618	390	43.20363123466	8.19189453125	non	acetyl-CoA biosynthetic process from pyruvate [GO:0006086]; glucose metabolic process [GO:0006006]; mitochondrial acetyl-CoA biosynthetic process from pyruvate [GO:0061732]; tricarboxylic acid cycle [GO:0006099]	pyruvate dehydrogenase (acetyl-transferring) activity [GO:0004739]; pyruvate dehydrogenase (NAD+) activity [GO:0034604]; pyruvate dehydrogenase activity [GO:0004738]
Q3UQ44	Ras GTPase-activating-like protein IQGAP2 OS=Mus musculus OX=10090 GN=Iqgap2 PE=1 SV=2 - [IQGA2_MOUSE]	324.136836337099	15.3	6	16	17	40	1.05000782332672	39	9.25807691553524	1.05642942862718	39	7.86168928190491	1.05655190748044	39	6.90097010703317	0.833001719773299	39	26.5587119948608	0.887130513916803	39	23.133893244284	1.10819207755156	39	15.3780890017123	0.859910790936469	39	25.1791331600552	1.11975990120423	39	11.1112111314772	1.11607182514521	39	14.6438381328526	0.910242179287698	39	12.7216459779987	0.936241050453288	39	13.4115146289517	0.8918341626576	39	12.7096800735732	1575	180.41554654466	5.64306640625	down	Arp2/3 complex-mediated actin nucleation [GO:0034314]; regulation of actin cytoskeleton organization [GO:0032956]; regulation of actin cytoskeleton reorganization [GO:2000249]; regulation of GTPase activity [GO:0043087]; thrombin-activated receptor signaling pathway [GO:0070493]	actin filament binding [GO:0051015]; Arp2/3 complex binding [GO:0071933]; calmodulin binding [GO:0005516]; GTPase activator activity [GO:0005096]; phosphatidylinositol-3,4,5-trisphosphate binding [GO:0005547]; small GTPase binding [GO:0031267]
Q3TWM9	Uncharacterized protein (Fragment) OS=Mus musculus OX=10090 GN=Psap PE=2 SV=1 - [Q3TWM9_MOUSE]	322.229771219124	15.56	22	6	6	43	0.952871321784282	43	8.91493843065297	0.980587882429708	43	8.47057181396045	0.979361521762011	43	5.99318835803854	0.87773275283557	43	16.2043609367768	0.903412288470559	43	13.5470097103047	0.985932202491696	43	10.963472958835	0.879788477078472	43	19.6659378883776	1.03694490644175	43	10.1112444702724	1.02940058986942	43	6.60787253600548	1.0888978324017	43	11.090403677497	1.07148444427415	43	8.83519718565202	1.15559909459213	43	13.0651193498591	527	58.25981025466	5.22412109375	non	adenylate cyclase-inhibiting G protein-coupled receptor signaling pathway [GO:0007193]; regulation of lipid metabolic process [GO:0019216]; sphingolipid metabolic process [GO:0006665]
Q3UJR8	Transcription factor BTF3 OS=Mus musculus OX=10090 GN=Btf3 PE=2 SV=1 - [Q3UJR8_MOUSE]	320.320941183536	29.63	2	3	3	14	1.02703269070265	14	5.80582796401166	0.998999789257046	14	4.1696717356456	1.03396798890925	14	8.79680124676002	0.890565127769151	14	8.63719216056442	0.923290849197735	14	10.9007385607515	1.03106718620758	14	6.00440127644845	0.90922263469485	14	6.74996202820192	1.02769252450915	14	6.1324507575399	1.01388161473718	14	6.75172399321463	1.02685504708122	14	7.5749334561018	1.0332364636685	14	6.88098481791995	1.03382716257115	14	8.60150777276259	162	17.68820707466	7.50341796875	non
P18760	Cofilin-1 OS=Mus musculus OX=10090 GN=Cfl1 PE=1 SV=3 - [COF1_MOUSE]	319.857229429953	71.08	4	10	12	67	1.09905164799237	58	9.1937725362987	1.07498125956882	58	8.51331559562871	1.09974651512084	58	7.78447015568428	0.93636402622134	58	17.4357193373395	0.954460526890014	58	15.9115046229274	1.08163292678308	58	6.81892708638871	0.937325891201248	58	19.2494921803348	1.07736432315123	58	6.91232962090676	1.0854508770855	58	6.46138648927735	0.83403078752836	58	12.3356810715868	0.847672665355023	58	8.72810343966272	0.806307372467372	58	13.7098282839295	166	18.54768013466	8.08935546875	non	actin filament depolymerization [GO:0030042]; actin filament fragmentation [GO:0030043]; actin filament organization [GO:0007015]; actin filament severing [GO:0051014]; cell motility [GO:0048870]; cell projection organization [GO:0030030]; cellular response to epidermal growth factor stimulus [GO:0071364]; cellular response to hydrogen peroxide [GO:0070301]; cellular response to insulin-like grow…	actin binding [GO:0003779]; actin filament binding [GO:0051015]; phosphatidylinositol bisphosphate binding [GO:1902936]; protein phosphatase binding [GO:0019903]; signaling receptor binding [GO:0005102]
Q3UA17	Uncharacterized protein OS=Mus musculus OX=10090 GN=Mtch2 PE=2 SV=1 - [Q3UA17_MOUSE]	318.667208400302	35.64	5	7	7	32	1.00260123082777	32	7.03921951671433	1.00111844782377	32	7.67652626285011	0.986123630792778	32	11.4997285581887	0.974756460449383	32	18.5001134281913	0.964554415585909	32	24.3166458694748	0.985828063869903	32	8.57642154612546	0.988348212693957	32	19.2411351964428	1.0156211462474	32	16.1935927568802	0.991623690789976	32	8.64090250538048	1.00890728957807	32	10.1181024185887	0.998475665372315	32	8.70035036950634	1.0141602015094	32	11.8702943128207	303	33.46695975466	8.25048828125	non
E9Q414	Apolipoprotein B-100 OS=Mus musculus OX=10090 GN=Apob PE=1 SV=1 - [APOB_MOUSE]	317.975548969374	8.17	4	24	24	56	0.982821269564056	56	6.10935802984835	0.980181470786641	56	5.77073968393093	1.00102931129463	56	7.66908608026778	0.949639851073527	56	19.9291604308356	0.951380837776355	56	15.1121107465901	1.03099486869976	56	7.4754679121808	0.940389334719772	56	19.8408176875475	1.02024964140525	56	10.0548438805778	1.036830812746	56	7.25276370635092	1.01997632495173	56	10.7103697363582	1.00806406752199	56	7.83933995784227	1.00074172042291	56	14.2368759413137	4505	509.112991544663	6.81494140625	non	artery morphogenesis [GO:0048844]; cellular response to prostaglandin stimulus [GO:0071379]; cellular response to tumor necrosis factor [GO:0071356]; cholesterol efflux [GO:0033344]; cholesterol homeostasis [GO:0042632]; cholesterol metabolic process [GO:0008203]; cholesterol transport [GO:0030301]; fertilization [GO:0009566]; flagellated sperm motility [GO:0030317]; in utero embryonic developmen…	cholesterol transfer activity [GO:0120020]; heparin binding [GO:0008201]; lipase binding [GO:0035473]; low-density lipoprotein particle receptor binding [GO:0050750]; phospholipid binding [GO:0005543]
Q9EP69	Phosphatidylinositol-3-phosphatase SAC1 OS=Mus musculus OX=10090 GN=Sacm1l PE=1 SV=1 - [SAC1_MOUSE]	316.557621939787	31.69	3	14	14	38	1.01973801336631	38	6.69712593312368	1.03092413632141	38	8.61423877925042	1.02906554241761	38	7.97275653660996	0.991277244418636	38	19.2761143924023	0.964261057764763	38	19.5607315077655	1.01194052253645	38	7.087191556171	0.961495291602898	38	21.3840419976837	1.01627633621957	38	7.8455219842593	1.02355647013431	38	7.01623425201709	0.990076145474707	38	8.95739346679815	0.989912663251955	38	10.3969135063532	0.956817191192356	38	11.2752243642206	587	66.90090966466	7.29833984375	non	phosphatidylinositol dephosphorylation [GO:0046856]	phosphatase activity [GO:0016791]; phosphatidylinositol-3-phosphatase activity [GO:0004438]; phosphatidylinositol-4-phosphate phosphatase activity [GO:0043812]; phosphatidylinositol bisphosphate phosphatase activity [GO:0034593]
Q8BK67	Protein RCC2 OS=Mus musculus OX=10090 GN=Rcc2 PE=1 SV=1 - [RCC2_MOUSE]	316.082089264523	25.38	2	9	9	19	0.999998322527666	19	5.63437031151324	0.991278524130571	19	6.64363147332038	0.988599515307691	19	5.37163244218729	0.958221438058379	19	14.0396423216342	0.986819432250739	19	16.0703267846401	1.02977802779631	19	6.5776604486208	1.03295668683057	19	13.8846448381135	1.00873312169868	19	4.97993500923396	1.01925316588438	19	7.85662579308151	0.988594928205123	19	15.2924879461548	1.01125264845991	19	10.3908369607616	0.99481115044078	19	14.17769156491	520	55.9480965246601	8.71923828125	non	activation of GTPase activity [GO:0090630]; cell cycle [GO:0007049]; cell division [GO:0051301]; chromosome passenger complex localization to kinetochore [GO:0072356]; establishment of protein localization [GO:0045184]; focal adhesion assembly [GO:0048041]; integrin-mediated signaling pathway [GO:0007229]; negative regulation of focal adhesion assembly [GO:0051895]; negative regulation of GTPase …	guanyl-nucleotide exchange factor activity [GO:0005085]; microtubule binding [GO:0008017]; protein domain specific binding [GO:0019904]; protein kinase binding [GO:0019901]; small GTPase binding [GO:0031267]
P54071	Isocitrate dehydrogenase [NADP], mitochondrial OS=Mus musculus OX=10090 GN=Idh2 PE=1 SV=3 - [IDHP_MOUSE]	314.906270314294	29.87	4	12	12	37	0.981735779977211	37	5.00162822833906	0.952895286133569	37	5.97340566920297	0.976856208834422	37	6.41464262571447	1.0120565298796	37	16.8003063268408	1.00938599647564	37	14.2890900209185	0.972460778350086	37	10.2437746680696	1.05678310177844	37	15.530207835539	0.974420190147326	37	11.598583316437	0.955189488633147	37	8.39094596232319	1.07212123300985	37	10.2035049374971	1.06036423456855	37	6.83879498523635	1.0622183007834	37	11.4318436614037	452	50.87394857466	8.68994140625	non	2-oxoglutarate metabolic process [GO:0006103]; glyoxylate cycle [GO:0006097]; isocitrate metabolic process [GO:0006102]; NADP biosynthetic process [GO:0006741]; NADP metabolic process [GO:0006739]; negative regulation of glial cell migration [GO:1903976]; negative regulation of glial cell proliferation [GO:0060253]; negative regulation of matrix metallopeptidase secretion [GO:1904465]; tricarboxy…	isocitrate dehydrogenase (NADP+) activity [GO:0004450]; isocitrate dehydrogenase activity [GO:0004448]; magnesium ion binding [GO:0000287]; NAD binding [GO:0051287]
P62874	Guanine nucleotide-binding protein G(I)/G(S)/G(T) subunit beta-1 OS=Mus musculus OX=10090 GN=Gnb1 PE=1 SV=3 - [GBB1_MOUSE]	314.842993770045	30.29	7	4	7	29	1.01862689863636	13	11.7756096651563	1.08356092690146	13	3.25304896972942	1.04568944850892	13	11.2856887969054	0.83018363402683	13	22.7798282298386	0.796053564190368	13	13.5638937156554	1.06993439193881	13	8.99763214517524	0.839141871942901	13	23.8859705349027	1.11620142594731	13	9.59816440816393	1.07689229155458	13	6.16006707916213	0.905041401924076	13	6.52495426946622	0.944526010135301	13	8.65603603032327	0.929584402967349	13	5.80641770025235	340	37.35301477466	5.99853515625	down	cardiac muscle cell apoptotic process [GO:0010659]; cell population proliferation [GO:0008283]; cellular response to hypoxia [GO:0071456]; G protein-coupled receptor signaling pathway [GO:0007186]; phospholipase C-activating G protein-coupled receptor signaling pathway [GO:0007200]; phototransduction, visible light [GO:0007603]; positive regulation of cytosolic calcium ion concentration [GO:00072…	alkylglycerophosphoethanolamine phosphodiesterase activity [GO:0047391]; GTPase activity [GO:0003924]; GTPase binding [GO:0051020]; protein-containing complex binding [GO:0044877]; signaling receptor complex adaptor activity [GO:0030159]; spectrin binding [GO:0030507]
Q3U536	Nucleophosmin OS=Mus musculus OX=10090 GN=Npm1 PE=2 SV=1 - [Q3U536_MOUSE]	314.763375155676	25.68	9	6	6	26	0.967223261960686	26	7.53610875474273	0.96697617423769	26	6.55327425549533	0.955762776381028	26	5.55689537966581	0.927151722212489	26	29.0415889787398	0.89577018832967	26	14.6594346682459	1.04932476808918	26	12.1899356783769	0.893804838099768	26	22.092796639626	1.04571407183121	26	7.02345864926103	1.08611017142578	26	6.97530696953355	1.13702521262222	26	9.90978296517875	1.14944294086965	26	11.0646506846672	1.10049914344731	26	17.1180722798578	292	32.5438095846599	4.76708984375	non		nucleic acid binding [GO:0003676]
A0A0J9YU79	Ketohexokinase OS=Mus musculus OX=10090 GN=Khk PE=1 SV=1 - [A0A0J9YU79_MOUSE]	313.308747877666	34.9	6	8	8	23	0.992604557547412	23	7.03563814530951	1.00634259543841	23	8.61967804225934	1.00370090047364	23	8.94045751580805	0.881827193809366	23	27.0138842572649	0.904490002854806	23	20.9029293261504	1.09680175324618	23	13.5294961088658	0.856713188588787	23	25.6075665699531	1.09009381587556	23	9.29619138178712	1.0864180045565	23	12.7120829854483	0.986672411853532	23	7.34402188078178	0.996070276467172	23	9.59491375240615	0.95694342543576	23	9.63028689299378	298	32.71951960466	6.16357421875	non	fructose metabolic process [GO:0006000]	ketohexokinase activity [GO:0004454]
Q3TWJ4	Actin-like protein 3 OS=Mus musculus OX=10090 GN=Actr3 PE=2 SV=1 - [Q3TWJ4_MOUSE]	312.3638951084	47.85	12	12	12	43	1.01701116141992	43	4.43146495642714	1.00689861297421	43	8.52775839409629	1.04779165940728	43	9.4843172478493	0.785703614363487	43	19.0484527746145	0.825392168090076	43	17.7411884528484	1.07184712773202	43	8.83930144444836	0.813218411664174	43	20.1150657641481	1.10571273953908	43	7.62662867531773	1.07949251383168	43	8.84250455874668	1.02440278287152	43	8.51201479451294	1.02706474069657	43	8.78433826949984	1.02133149721203	43	13.7577693209908	418	47.29298352466	5.88427734375	down	Arp2/3 complex-mediated actin nucleation [GO:0034314]	actin binding [GO:0003779]; ATP binding [GO:0005524]
P31428	Dipeptidase 1 OS=Mus musculus OX=10090 GN=Dpep1 PE=1 SV=2 - [DPEP1_MOUSE]	308.505629520004	24.39	4	7	7	18	0.940270192025793	18	8.70912824174793	0.916872618587468	18	9.67548875147508	0.946638886233042	18	10.7211806478011	0.826599695155094	18	12.9377235741752	0.853239703562626	18	16.1948284391361	1.04961809326336	18	8.02452242926578	0.815603193235444	18	10.4195767548516	1.09377053827946	18	11.9743887058236	1.03131644101421	18	10.6572129896071	1.09700771335414	18	12.7229341111123	1.08304581668577	18	7.61287104901372	1.07529141091687	18	12.705450006639	410	45.69316189466	6.36669921875	non	antibiotic metabolic process [GO:0016999]; cellular response to calcium ion [GO:0071277]; cellular response to nitric oxide [GO:0071732]; cellular response to xenobiotic stimulus [GO:0071466]; glutathione catabolic process [GO:0006751]; homocysteine metabolic process [GO:0050667]; inflammatory response [GO:0006954]; leukotriene metabolic process [GO:0006691]; lipid metabolic process [GO:0006629];…	beta-lactamase activity [GO:0008800]; cysteine-type endopeptidase inhibitor activity involved in apoptotic process [GO:0043027]; dipeptidase activity [GO:0016805]; GPI anchor binding [GO:0034235]; metallodipeptidase activity [GO:0070573]; modified amino acid binding [GO:0072341]; zinc ion binding [GO:0008270]
P47754	F-actin-capping protein subunit alpha-2 OS=Mus musculus OX=10090 GN=Capza2 PE=1 SV=3 - [CAZA2_MOUSE]	307.926857644976	43.71	6	6	7	31	0.99650105229875	27	4.18170660362042	0.997889197114414	27	5.82670820844138	1.01053069824303	27	4.60297958259266	0.880404699955242	27	9.24423550691408	0.835544876454983	27	10.4175973069309	1.07773833351654	27	7.81920353042568	0.847439211349603	27	6.10111161165671	1.06279517102268	27	5.44851360708009	1.0825283215733	27	7.87356567817636	1.04941248786244	27	4.71592001732637	1.05011277255959	27	6.46397058584312	1.03577746866959	27	9.77214377026905	286	32.94661672466	5.84619140625	non	actin cytoskeleton organization [GO:0030036]; barbed-end actin filament capping [GO:0051016]	actin filament binding [GO:0051015]
Q3UBR5	Polypyrimidine tract-binding protein 1 OS=Mus musculus OX=10090 GN=Ptbp1 PE=2 SV=1 - [Q3UBR5_MOUSE]	306.17180266076	28.17	19	8	9	39	1.03296622278437	37	7.21735010159059	1.05246861214019	37	9.50608017863501	1.06258416837331	37	7.98248752189397	0.923881294982437	37	16.2353097617002	0.892708974525364	37	17.3819973168613	1.0335857522063	37	8.01259689022895	0.881925037501141	37	13.2933981398463	1.05032513789975	37	10.6073791724042	1.05140187773985	37	10.2918599533356	0.924638896060218	37	16.4320221493726	0.912739235008267	37	15.1243900226659	0.928106382398154	37	16.5499854576336	529	56.7983783746601	9.24658203125	non	mRNA processing [GO:0006397]; RNA splicing [GO:0008380]	RNA binding [GO:0003723]
Q3UMA4	B41 domain-containing protein OS=Mus musculus OX=10090 GN=Fermt2 PE=2 SV=1 - [Q3UMA4_MOUSE]	304.768679382209	26.62	5	13	13	34	0.998664787381657	34	8.04508134947549	0.979078730032583	34	8.44634063519957	0.989666996964228	34	6.84891802580115	0.967849504970279	34	23.5484340017546	0.985408272494093	34	23.6693289769461	1.00591657665346	34	9.31804277677306	0.939402442045112	34	16.4533878644019	1.00740466815038	34	8.87037570098398	1.00143987562986	34	10.3923623937412	1.02021153089942	34	6.87584655188671	1.01400656954681	34	8.5359161255573	1.0287784694404	34	15.8565295966028	680	77.43937837466	6.15087890625	non	integrin-mediated signaling pathway [GO:0007229]
Q3TFE8	Importin N-terminal domain-containing protein OS=Mus musculus OX=10090 GN=Kpnb1 PE=2 SV=1 - [Q3TFE8_MOUSE]	304.638906462236	19.43	4	12	12	33	0.977197891064976	33	4.87288832155297	0.977101146745762	33	6.15486087662966	0.959863583817628	33	5.50117325061042	0.934876860836288	33	14.0216174898211	0.941376285278132	33	11.2958397554617	0.978084425956579	33	7.44138839598674	0.967695943940538	33	15.3290194557509	1.01139491284336	33	6.67606548743026	1.01470832260352	33	7.36605037358586	1.02022133079987	33	8.3793432306278	1.0113318107532	33	10.3138584488979	1.04171413250411	33	9.32982361404619	875	97.0510155846599	4.77978515625	non	protein import into nucleus [GO:0006606]	small GTPase binding [GO:0031267]
Q9JKR6	Hypoxia up-regulated protein 1 OS=Mus musculus OX=10090 GN=Hyou1 PE=1 SV=1 - [HYOU1_MOUSE]	303.845235149442	20.92	5	16	16	58	1.05235070899784	58	8.18752426135121	1.05012466413161	58	8.17692739800126	1.07354990577942	58	10.5828738995983	1.00072803265198	58	17.7375238038863	1.03967539966604	58	18.391451867523	1.00373780530727	58	8.9183636646525	1.02605779158528	58	18.3869028865128	1.01279039458485	58	10.0358904381333	1.01374395804962	58	10.3187834847131	0.90368635535956	58	16.8022059833561	0.905225016251756	58	15.2094955975856	0.894571985413296	58	14.4794213347012	999	111.11217681466	5.18603515625	non	cellular response to hypoxia [GO:0071456]; endoplasmic reticulum to Golgi vesicle-mediated transport [GO:0006888]; negative regulation of apoptotic process [GO:0043066]; negative regulation of endoplasmic reticulum stress-induced neuron intrinsic apoptotic signaling pathway [GO:1903382]; negative regulation of hypoxia-induced intrinsic apoptotic signaling pathway [GO:1903298]; response to endopla…	ATP binding [GO:0005524]; ATP hydrolysis activity [GO:0016887]
P17563	Methanethiol oxidase OS=Mus musculus OX=10090 GN=Selenbp1 PE=1 SV=2 - [SBP1_MOUSE]	302.985584442961	37.71	7	11	11	29	0.955917704080911	29	7.90679639490818	0.994403655283397	29	7.77658371064274	0.961816338440039	29	8.21717461444632	0.981080007775837	29	11.8514913588074	0.920753383876549	29	17.9425857149024	0.974353822008052	29	7.35887118916673	0.984141690144355	29	14.1574445263028	0.981031305868445	29	7.25584531019246	0.993461993288258	29	8.25578681971221	1.08031269834182	29	9.81431236507986	1.10564370227657	29	9.30912345914064	1.10241928944643	29	8.99801223126306	472	52.48036472466	6.29052734375	non	brown fat cell differentiation [GO:0050873]; protein transport [GO:0015031]	methanethiol oxidase activity [GO:0018549]; selenium binding [GO:0008430]
Q80XJ7	Alcohol dehydrogenase [NADP(+)] OS=Mus musculus OX=10090 GN=Akr1a1 PE=2 SV=1 - [Q80XJ7_MOUSE]	302.732180630403	37.23	5	8	8	29	1.01256997092769	29	9.24975360382439	1.05191986838117	29	11.4874874248468	0.989508732066193	29	8.89111593719028	0.819331780281289	29	24.7153056684439	0.87850732173878	29	26.0836113302624	1.14537341542876	29	11.1500489158441	0.839905437897123	29	28.3251199214505	1.10922527901114	29	12.9863245798805	1.1018790028681	29	13.7289984058223	0.965177741197094	29	16.2817970520969	0.950628147798686	29	17.1269133525564	0.908523500167698	29	10.7593325493804	325	36.59197086466	7.63525390625	down	aldehyde catabolic process [GO:0046185]	alcohol dehydrogenase (NADP+) activity [GO:0008106]; allyl-alcohol dehydrogenase activity [GO:0047655]; D-threo-aldose 1-dehydrogenase activity [GO:0047834]; glucuronolactone reductase activity [GO:0047941]; glycerol dehydrogenase [NADP+] activity [GO:0047956]; L-glucuronate reductase activity [GO:0047939]; methylglyoxal reductase (NADPH-dependent, acetol producing) [GO:1990002]
Q64737	Trifunctional purine biosynthetic protein adenosine-3 OS=Mus musculus OX=10090 GN=Gart PE=1 SV=3 - [PUR2_MOUSE]	299.135831675338	16.73	6	11	11	28	1.00426565447341	28	6.74509500532358	1.02396297631259	28	8.68078883429081	1.01492998665721	28	6.72957513730047	1.12015527680394	28	10.4034078979182	1.04845163234826	28	17.7330023266718	0.997138290568048	28	9.35313407836668	1.08539687987091	28	16.0611349724864	0.993109077847968	28	7.6307506191916	0.975277984847323	28	7.54684164456153	0.929370613024871	28	13.3557478866673	0.952871420552518	28	6.89402546546202	0.967528941180212	28	10.5639035529252	1010	107.43559423466	6.68310546875	non	'de novo' AMP biosynthetic process [GO:0044208]; 'de novo' IMP biosynthetic process [GO:0006189]; 'de novo' XMP biosynthetic process [GO:0097294]; adenine biosynthetic process [GO:0046084]; brainstem development [GO:0003360]; cerebellum development [GO:0021549]; cerebral cortex development [GO:0021987]; glycine metabolic process [GO:0006544]; GMP biosynthetic process [GO:0006177]; purine nucleoti…	ATP binding [GO:0005524]; metal ion binding [GO:0046872]; phosphoribosylamine-glycine ligase activity [GO:0004637]; phosphoribosylformylglycinamidine cyclo-ligase activity [GO:0004641]; phosphoribosylglycinamide formyltransferase activity [GO:0004644]
E9PUD2	Dynamin-1-like protein OS=Mus musculus OX=10090 GN=Dnm1l PE=1 SV=1 - [E9PUD2_MOUSE]	297.924467295072	20.22	23	11	11	24	1.02808012890225	23	9.59763583785737	1.01916433097512	23	8.72435276967188	1.03280488871861	23	10.5649946464748	0.99242231948326	23	22.2833734320602	1.02995278139447	23	15.1028490408461	0.992399015603271	23	9.7412568042896	1.03958144042379	23	10.3461999828583	0.968261397962623	23	10.2451792344884	0.986190084676256	23	13.39071055524	0.910045442960942	23	13.465213872035	0.916807822387597	23	10.3753903346887	0.998467117206846	23	17.1359454782442	712	79.4829033446599	7.07861328125	non	mitochondrial fission [GO:0000266]; peroxisome fission [GO:0016559]; rhythmic process [GO:0048511]	GTPase activity [GO:0003924]; GTP binding [GO:0005525]; lipid binding [GO:0008289]
Q922H4	Mannose-1-phosphate guanyltransferase alpha OS=Mus musculus OX=10090 GN=Gmppa PE=1 SV=1 - [GMPPA_MOUSE]	297.85670721261	10.95	8	3	3	16	0.980388961459747	16	12.5254899799668	1.00705056367354	16	6.74093042039385	0.991574406657034	16	10.0027671161477	0.898800610209018	16	16.3911052055255	0.960377067180003	16	12.8909872213515	0.988135193234535	16	18.4760170020626	0.924201746301667	16	9.17052774033015	0.997633460390399	16	8.92820392851266	1.01041146614777	16	5.93049653250504	1.07158764499503	16	8.93401082664045	0.994941334372852	16	6.48249103391516	1.03439603088411	16	14.1834626510189	420	46.21513331466	7.62060546875	non	biosynthetic process [GO:0009058]	nucleotidyltransferase activity [GO:0016779]
G3UXL2	Ribose-phosphate diphosphokinase OS=Mus musculus OX=10090 GN=Prps1l3 PE=3 SV=1 - [G3UXL2_MOUSE]	297.225518419435	19.18	7	2	4	14	0.946084692000679	4	2.28362167647725	0.95332862875796	4	0.731036691038683	0.979090166027862	4	2.57960941578214	1.02886432302605	4	14.2673464456265	0.95713003479961	4	6.98578848909477	0.946357584507203	4	5.62543018022619	0.950001731732288	4	4.854127728355	0.990601263709835	4	5.29461608179279	1.0108206072199	4	3.16284971192024	1.10198556350129	4	12.5734139781549	0.991036597401333	4	9.3888959432787	0.958445005062281	4	11.2180362560147	318	34.80190874466	6.97607421875	non	5-phosphoribose 1-diphosphate biosynthetic process [GO:0006015]; hypoxanthine biosynthetic process [GO:0046101]; nervous system development [GO:0007399]; nucleoside metabolic process [GO:0009116]; purine nucleobase metabolic process [GO:0006144]; purine nucleotide biosynthetic process [GO:0006164]; ribonucleoside monophosphate biosynthetic process [GO:0009156]; urate biosynthetic process [GO:0034…	ATP binding [GO:0005524]; identical protein binding [GO:0042802]; kinase activity [GO:0016301]; magnesium ion binding [GO:0000287]; protein homodimerization activity [GO:0042803]; ribose phosphate diphosphokinase activity [GO:0004749]
Q91VA7	Isocitrate dehydrogenase [NAD] subunit, mitochondrial OS=Mus musculus OX=10090 GN=Idh3b PE=1 SV=1 - [Q91VA7_MOUSE]	296.406142283458	25.52	3	8	8	34	1.05964254144642	34	10.2792512176907	1.00682493579979	34	11.1467801886122	1.04465870686937	34	7.88708883360965	1.00559695057577	34	24.4391081899356	1.01568307149199	34	26.9009363080008	1.01184102454772	34	16.138852777462	1.02739963145648	34	27.7347131542464	1.01099959082564	34	15.2266621633491	1.02870214894742	34	9.87510032381891	0.937151500816589	34	11.3486017891554	0.943344077708801	34	13.3389487975323	0.917874619439135	34	11.8653211297268	384	42.16765809466	8.60205078125	non	2-oxoglutarate metabolic process [GO:0006103]; isocitrate metabolic process [GO:0006102]; NADH metabolic process [GO:0006734]; tricarboxylic acid cycle [GO:0006099]	isocitrate dehydrogenase (NAD+) activity [GO:0004449]; magnesium ion binding [GO:0000287]; NAD binding [GO:0051287]
P38647	Stress-70 protein, mitochondrial OS=Mus musculus OX=10090 GN=Hspa9 PE=1 SV=3 - [GRP75_MOUSE]	295.142385263075	20.03	1	12	12	32	0.982897685777166	32	9.60978847218483	0.994192843323903	32	4.97824756044389	0.996843067565358	32	6.48817664880957	0.907913755722528	32	21.1801955842258	0.897172390994212	32	23.2910807089777	1.00019697767644	32	10.9369488956283	0.949041942675666	32	21.3246768163139	1.01825340549724	32	7.58830192224579	1.01509633438541	32	10.4659338085309	1.05809595748866	32	6.54341864464651	1.05185538171182	32	8.44315477343953	1.10695654964808	32	14.5014974351699	679	73.4156319346601	6.07470703125	non	cellular response to unfolded protein [GO:0034620]; chaperone cofactor-dependent protein refolding [GO:0051085]; erythrocyte differentiation [GO:0030218]; iron-sulfur cluster assembly [GO:0016226]; negative regulation of cell death [GO:0060548]; negative regulation of erythrocyte differentiation [GO:0045647]; negative regulation of hematopoietic stem cell differentiation [GO:1902037]; negative re…	ATP binding [GO:0005524]; ATP hydrolysis activity [GO:0016887]; chaperone binding [GO:0051087]; enzyme binding [GO:0019899]; fibroblast growth factor binding [GO:0017134]; heat shock protein binding [GO:0031072]; misfolded protein binding [GO:0051787]; protein folding chaperone [GO:0044183]; ubiquitin protein ligase binding [GO:0031625]; unfolded protein binding [GO:0051082]
Q05CR3	Plec1 protein (Fragment) OS=Mus musculus OX=10090 GN=Plec PE=2 SV=1 - [Q05CR3_MOUSE]	294.314544436292	24.51	7	1	13	31	1.15102364069717	1		1.09585512699422	1		1.09778100317726	1		1.02755377346409	1		1.07632902861768	1		1.06934252925453	1		1.08878126802599	1		1.14324526627158	1		1.13408713070108	1		0.7044708809216	1		0.701417866612058	1		0.619419274469679	1		669	77.61132005466	7.66455078125	non	intermediate filament cytoskeleton organization [GO:0045104]	actin binding [GO:0003779]
Q5RKP4	Dolichyl-diphosphooligosaccharide--protein glycosyltransferase subunit 1 (Fragment) OS=Mus musculus OX=10090 GN=Rpn1 PE=2 SV=1 - [Q5RKP4_MOUSE]	294.141249456527	40.03	5	1	17	58	1.10163903052692	4	2.10191638565669	1.08128213378306	4	4.182292773494	1.09410956729491	4	6.03322548243648	0.702308148314659	4	3.84799108141732	0.732362429264309	4	9.10249540199571	1.12760431183615	4	4.46274980444689	0.714102585005026	4	2.9945744158161	1.17100662618617	4	6.40316607190362	1.17074462932961	4	3.04624001488548	0.906956348559662	4	16.0497959327486	0.92107578179085	4	14.093864862261	1.02817024525661	4	17.0508145572627	607	68.3546956246601	6.45556640625	down	protein glycosylation [GO:0006486]
P61205	ADP-ribosylation factor 3 OS=Mus musculus OX=10090 GN=Arf3 PE=2 SV=2 - [ARF3_MOUSE]	293.777995727223	42.54	8	2	7	34	1.27319912153431	7	3.8412858995435	1.16473057595652	7	11.6648239193792	1.19873673666807	7	7.14267712399458	0.949988156580802	7	6.32394777323869	1.10787909123885	7	12.1420803957109	0.859915979401965	7	2.50048021221343	0.914892033785557	7	9.25665883145753	0.894702113856701	7	5.08562828334503	0.860780548666902	7	2.78572202638372	0.931111551943507	7	0.858225298749592	0.957147796042293	7	3.87068471156544	0.981694940530301	7	4.41288834156943	181	20.58773094466	7.43017578125	down	intracellular protein transport [GO:0006886]; protein transport [GO:0015031]; retrograde vesicle-mediated transport, Golgi to endoplasmic reticulum [GO:0006890]; vesicle-mediated transport [GO:0016192]	GTPase activity [GO:0003924]; GTP binding [GO:0005525]
Q9CZU6	Citrate synthase, mitochondrial OS=Mus musculus OX=10090 GN=Cs PE=1 SV=1 - [CISY_MOUSE]	293.338736386397	26.08	4	11	11	40	0.971333949663229	40	5.68064818427126	0.987188951714441	40	7.51254978838553	0.967699221512498	40	6.49190961608526	1.08065967210774	40	20.1300680072151	1.07525135506615	40	17.3606698267179	0.962715650676821	40	9.93226150750909	1.057971459257	40	21.4801138410603	0.967833097916537	40	10.469609916844	0.963366121860595	40	6.52865584121353	1.00333124411502	40	10.6815467998212	1.01447155914744	40	10.4990666553792	1.01928228901297	40	16.7071936517159	464	51.70338534466	8.57275390625	non	acetyl-CoA metabolic process [GO:0006084]; carbohydrate metabolic process [GO:0005975]; citrate metabolic process [GO:0006101]; oxaloacetate metabolic process [GO:0006107]; tricarboxylic acid cycle [GO:0006099]	acyltransferase, acyl groups converted into alkyl on transfer [GO:0046912]; citrate (Si)-synthase activity [GO:0004108]
Q9CS42	Ribose-phosphate pyrophosphokinase 2 OS=Mus musculus OX=10090 GN=Prps2 PE=1 SV=4 - [PRPS2_MOUSE]	292.500518419435	15.09	1	1	3	11	1.01652468369635	1		1.00933206789562	1		0.936890912858397	1		1.09276719073845	1		1.15293220411374	1		0.866376736530527	1		1.13909731503349	1		0.91875397822349	1		0.882070461609325	1		1.09337823185015	1		1.12128217536249	1		1.03406362316441	1		318	34.76396901466	6.60986328125	non	5-phosphoribose 1-diphosphate biosynthetic process [GO:0006015]; AMP biosynthetic process [GO:0006167]; animal organ regeneration [GO:0031100]; nucleoside metabolic process [GO:0009116]; nucleotide biosynthetic process [GO:0009165]; purine nucleotide biosynthetic process [GO:0006164]; ribose phosphate metabolic process [GO:0019693]	ADP binding [GO:0043531]; AMP binding [GO:0016208]; ATP binding [GO:0005524]; carbohydrate binding [GO:0030246]; GDP binding [GO:0019003]; identical protein binding [GO:0042802]; kinase activity [GO:0016301]; magnesium ion binding [GO:0000287]; protein homodimerization activity [GO:0042803]; ribose phosphate diphosphokinase activity [GO:0004749]
P84084	ADP-ribosylation factor 5 OS=Mus musculus OX=10090 GN=Arf5 PE=1 SV=2 - [ARF5_MOUSE]	291.773888840953	42.78	6	2	7	30	1.22716471889013	3	10.9312897945491	1.15299322441439	3	20.4913517868317	1.11600954545109	3	14.695746762647	0.937942742349064	3	2.71817700627964	1.05709653878126	3	11.6542900963494	0.936665038498692	3	2.12933029725241	0.929696447574374	3	7.52734176005848	0.947998608813814	3	2.36590021571386	0.958040887691291	3	11.6413352632079	0.843674513856771	3	4.90006346198162	0.861340609194103	3	0.347686788141343	0.940224122590458	3	17.1095810437473	180	20.51658080466	6.78564453125	non	intracellular protein transport [GO:0006886]; protein transport [GO:0015031]; retrograde vesicle-mediated transport, Golgi to endoplasmic reticulum [GO:0006890]; vesicle-mediated transport [GO:0016192]	GTPase activity [GO:0003924]; GTP binding [GO:0005525]
Q6PB66	Leucine-rich PPR motif-containing protein, mitochondrial OS=Mus musculus OX=10090 GN=Lrpprc PE=1 SV=2 - [LPPRC_MOUSE]	291.079414370573	16.59	2	18	18	43	1.02785105950475	43	6.85365678449039	1.00221320867598	43	5.23487727155922	1.00729817149563	43	6.41819237866282	1.01613856557027	43	18.9105772419822	1.00091310766351	43	15.4643534177054	1.01015376394956	43	8.44505993259719	0.992899170139214	43	16.5031038142226	0.993262098724739	43	8.87375096689537	0.978981495939155	43	7.93133890432655	0.992338513497935	43	12.0836507979146	1.01433999163109	43	11.0733442387944	1.05815677243354	43	8.34082280742062	1392	156.51574676466	6.82958984375	non	mRNA transport [GO:0051028]; negative regulation of mitochondrial RNA catabolic process [GO:0000961]; regulation of mitochondrial translation [GO:0070129]	beta-tubulin binding [GO:0048487]; RNA binding [GO:0003723]; single-stranded DNA binding [GO:0003697]; ubiquitin protein ligase binding [GO:0031625]
Q70IV5	Synemin OS=Mus musculus OX=10090 GN=Synm PE=1 SV=2 - [SYNEM_MOUSE]	290.945083253825	13.32	8	18	18	42	1.02669206927492	42	7.71888067123153	1.03529210451781	42	7.18872924929315	1.05915491897147	42	5.8976383548607	1.03849482450509	42	17.8874765459086	1.05439664144805	42	17.8947196044657	1.0277397967537	42	8.36697245952173	1.05432574215688	42	20.2672748649798	1.00630942079593	42	10.5459521241719	1.0165039234894	42	7.43170329124405	0.949785918991813	42	20.7330712976169	0.927321927046577	42	21.7421473738153	0.910463242233705	42	18.069444275617	1561	173.104800044661	5.12255859375	non	fast-twitch skeletal muscle fiber contraction [GO:0031443]; intermediate filament cytoskeleton organization [GO:0045104]	intermediate filament binding [GO:0019215]; protein-macromolecule adaptor activity [GO:0030674]; structural constituent of cytoskeleton [GO:0005200]; structural constituent of muscle [GO:0008307]; vinculin binding [GO:0017166]
Q3U9G9	Delta(14)-sterol reductase LBR OS=Mus musculus OX=10090 GN=Lbr PE=1 SV=2 - [LBR_MOUSE]	290.811065700071	19.49	7	9	9	22	0.99137939942581	22	8.29660926744086	1.05159349482685	22	9.52650632279737	1.08039352771667	22	10.7341002214324	0.905362026115737	22	19.8953366037215	0.891737163579358	22	11.4907536545251	1.09151839752314	22	10.7103215146701	0.889748259263677	22	11.4441803479801	1.05909796008892	22	6.10560466754117	1.0708103835361	22	6.83410028459187	0.946506099122333	22	27.1794655122098	1.00131400225471	22	19.6069933792249	0.939885745959387	22	23.0854311777437	626	71.3945235146601	9.36376953125	non	cholesterol biosynthetic process [GO:0006695]; neutrophil differentiation [GO:0030223]; sterol biosynthetic process [GO:0016126]	chaperone binding [GO:0051087]; chromo shadow domain binding [GO:0070087]; delta14-sterol reductase activity [GO:0050613]; DNA binding [GO:0003677]; NADPH binding [GO:0070402]; nuclear localization sequence binding [GO:0008139]; oxidoreductase activity, acting on the CH-CH group of donors [GO:0016627]
Q6ZWZ6	40S ribosomal protein S12 OS=Mus musculus OX=10090 GN=Rps12 PE=1 SV=1 - [Q6ZWZ6_MOUSE]	290.527132070933	46.97	4	5	5	36	0.973064543441238	36	5.02567873959247	0.976484136072403	36	6.08818094868146	0.96876192450959	36	5.15767177564106	1.01870410203518	36	21.9983271348	1.05570645629347	36	18.3443127706301	0.964674692338243	36	8.72016904937769	0.98800697735463	36	23.6836225001365	0.972376981666207	36	9.4118874607104	0.956451700955699	36	6.884801197593	1.09082213979099	36	7.65964146480896	1.07514456188594	36	10.6207569089373	1.07413912079086	36	10.7994547702624	132	14.50548231466	7.21044921875	non	translation [GO:0006412]	structural constituent of ribosome [GO:0003735]
Q61033	Lamina-associated polypeptide 2, isoforms alpha/zeta OS=Mus musculus OX=10090 GN=Tmpo PE=1 SV=4 - [LAP2A_MOUSE]	289.872608025748	18.47	1	3	6	19	1.19924181584887	13	9.09832803404946	1.1304492810335	13	16.6777201799042	1.17132794213831	13	9.44359331984183	0.818912139431839	13	21.0024543097677	0.740946028864178	13	16.8175825386616	1.24412597447036	13	17.4799656022472	0.761567401746433	13	26.3670344660206	1.26263613280989	13	22.2978673392602	1.19907047681742	13	16.5059348180467	0.777516509664051	13	49.8294237023358	0.81986762706426	13	42.5977248715644	0.820370946347962	13	38.3326324705561	693	75.1222985146601	8.04541015625	down	regulation of transcription, DNA-templated [GO:0006355]	DNA binding [GO:0003677]; identical protein binding [GO:0042802]
Q8C2E1	Uncharacterized protein OS=Mus musculus OX=10090 GN=Ppp2r1a PE=2 SV=1 - [Q8C2E1_MOUSE]	289.546737451237	26.83	10	10	13	56	0.9800603524585	37	6.91144259062896	1.00586478333738	37	7.96617746125654	0.978514077232324	37	10.1445628767668	0.942597731539952	37	16.1692150249794	0.967656451089797	37	19.5966237901514	0.952535138809546	37	13.929842478249	0.940751075296141	37	16.2961521851	0.957329002614144	37	10.6532626410745	0.985332207495319	37	11.4082197840355	1.03830783314659	37	13.437704608241	1.05577988442605	37	12.7170369863253	1.03736605086429	37	13.262853943462	589	65.27784803466	5.10986328125	non	protein-containing complex assembly [GO:0065003]	protein phosphatase regulator activity [GO:0019888]
P29341	Polyadenylate-binding protein 1 OS=Mus musculus OX=10090 GN=Pabpc1 PE=1 SV=2 - [PABP1_MOUSE]	288.205618973679	24.37	14	8	12	42	0.986741437504344	33	4.17910127211339	0.986986128612826	33	5.65883042395894	0.995017091054869	33	6.78633831998896	1.19933627692898	33	21.3906540732897	1.14569073973059	33	13.1105763302212	0.929353229447173	33	6.68121218206845	1.13534316429276	33	13.828968431274	0.911980995992696	33	5.63237693577878	0.927842929537946	33	8.08415673830426	0.986501909371691	33	10.7060084820875	0.985231261685614	33	7.23167045476367	0.950395670108283	33	14.5005681223326	636	70.6258728246601	9.49560546875	non	gene silencing by RNA [GO:0031047]; mRNA processing [GO:0006397]; negative regulation of nuclear-transcribed mRNA catabolic process, nonsense-mediated decay [GO:2000623]; nuclear-transcribed mRNA catabolic process, nonsense-mediated decay [GO:0000184]; positive regulation of nuclear-transcribed mRNA catabolic process, deadenylation-dependent decay [GO:1900153]; positive regulation of nuclear-tran…	mRNA 3'-UTR binding [GO:0003730]; mRNA binding [GO:0003729]; poly(A) binding [GO:0008143]; poly(U) RNA binding [GO:0008266]; protein C-terminus binding [GO:0008022]; RNA binding [GO:0003723]
O35737	Heterogeneous nuclear ribonucleoprotein H OS=Mus musculus OX=10090 GN=Hnrnph1 PE=1 SV=3 - [HNRH1_MOUSE]	287.742132146053	23.16	4	1	8	25	1.08145044705348	9	11.4125302294361	1.0950836676201	9	4.66167827348647	1.21024502127922	9	8.50783737219989	0.736407610869864	9	13.1160862602366	0.772627264104808	9	11.466804747327	1.18066923026875	9	7.06851585532353	0.769041958745192	9	8.91152996194485	1.17290720875577	9	9.15024940717508	1.18243876666887	9	5.19105831828389	0.908758121758227	9	21.9936559207679	0.824958671924727	9	3.46605014685087	0.841984952330019	9	9.2103559264554	449	49.1684006146601	6.30322265625	down	cellular response to interleukin-7 [GO:0098761]; mRNA processing [GO:0006397]; regulation of RNA splicing [GO:0043484]; RNA splicing [GO:0008380]	enzyme binding [GO:0019899]; identical protein binding [GO:0042802]; RNA binding [GO:0003723]
Q80T06	Elongation factor 1-delta OS=Mus musculus OX=10090 GN=Eef1d PE=1 SV=1 - [Q80T06_MOUSE]	286.801556142806	36.65	8	1	7	16	1.03330216309674	3	8.15831331060841	1.03462559736639	3	2.09011509945574	0.967466332250756	3	3.87654094016494	0.975578576785121	3	7.32356932283485	0.890161907088856	3	6.45958288354788	1.08114757387354	3	6.08636245209151	1.00253395076948	3	1.61484433421709	1.05827926541448	3	0.425311616242768	1.10628543342579	3	0.275535181878897	0.902521978805371	3	14.857505372406	0.96058834133703	3	5.25267103035362	1.02755388781134	3	11.1631884956426	281	31.27290016466	5.05908203125	non		translation elongation factor activity [GO:0003746]
E9Q1S3	Protein transport protein SEC23 OS=Mus musculus OX=10090 GN=Sec23a PE=1 SV=1 - [E9Q1S3_MOUSE]	286.638568642555	23.1	3	11	11	26	1.03895106098279	26	5.79143049830451	1.04534193546811	26	4.55115398757524	1.04911233158718	26	7.61743152112152	0.924784947802497	26	25.3096145183017	0.898626376825051	26	18.7089191683036	1.04039875763921	26	10.2870280051447	0.925947570985935	26	20.0918772832434	1.05793740976541	26	11.0520043978204	1.04525315948665	26	12.4789304321229	0.899765166991664	26	11.4869392977402	0.927600952611358	26	10.1313570182758	0.851169783908664	26	13.5260923916936	736	82.90273456466	7.45947265625	non	COPII-coated vesicle budding [GO:0090114]; intracellular protein transport [GO:0006886]	zinc ion binding [GO:0008270]
Q8BMR3	Dolichyl-diphosphooligosaccharide--protein glycosyltransferase subunit 1 OS=Mus musculus OX=10090 GN=Rpn1 PE=2 SV=1 - [Q8BMR3_MOUSE]	286.27238285093	39.97	3	1	17	55	1.03162692892032	1		1.0074824326383	1		0.954594901052878	1		0.82809039722545	1		0.757191272608252	1		1.1065033800978	1		0.722827104420563	1		1.11266763092501	1		1.06358264162645	1		1.09697108318615	1		1.11952435229311	1		1.13309886466226	1		608	68.4847772646601	6.45556640625	down	protein glycosylation [GO:0006486]
P97429	Annexin A4 OS=Mus musculus OX=10090 GN=Anxa4 PE=1 SV=4 - [ANXA4_MOUSE]	284.638101675125	49.22	9	17	18	55	0.952121798274315	53	10.5474028188228	0.93620950522234	53	8.23481729672903	0.950978777032105	53	10.691654064336	0.868307590901339	53	14.777243238044	0.91555200386746	53	12.3963127820463	0.93370221536894	53	11.4734894837953	0.887442367023112	53	18.3538280937526	0.988623295554787	53	15.4461451012927	0.925452367984666	53	16.2009982772984	1.09837977748268	53	11.2673581315187	1.13001265535446	53	16.6303114873512	1.12402946513669	53	16.7202443706101	319	35.89312153466	5.56689453125	non	epithelial cell differentiation [GO:0030855]; kidney development [GO:0001822]; negative regulation of interleukin-8 production [GO:0032717]; negative regulation of NF-kappaB transcription factor activity [GO:0032088]; Notch signaling pathway [GO:0007219]; regulation of transcription by RNA polymerase II [GO:0006357]	calcium-dependent phospholipid binding [GO:0005544]; calcium-dependent protein binding [GO:0048306]; calcium ion binding [GO:0005509]; identical protein binding [GO:0042802]; NF-kappaB binding [GO:0051059]
Q9JMH6	Thioredoxin reductase 1, cytoplasmic OS=Mus musculus OX=10090 GN=Txnrd1 PE=1 SV=3 - [TRXR1_MOUSE]	284.577753006297	26.26	4	13	13	44	0.965831112813236	44	5.99246418310916	0.992489971779253	44	6.82152849127258	0.95790165292823	44	6.55964531442823	0.961389989159688	44	17.3589388139009	0.921330954367948	44	25.9250000161296	0.994729318830313	44	9.28946431639602	0.963381565730729	44	24.9532277292168	0.993399009880451	44	10.5351811346133	0.995384546847628	44	7.02213248033312	1.03985798925339	44	11.7647542706225	1.06428525471683	44	6.22631661700845	1.01521189856182	44	14.650563659678	613	67.0419769046601	7.44482421875	non	benzene-containing compound metabolic process [GO:0042537]; cell population proliferation [GO:0008283]; cell redox homeostasis [GO:0045454]; gastrulation [GO:0007369]; hydrogen peroxide catabolic process [GO:0042744]; mesoderm formation [GO:0001707]; NADPH oxidation [GO:0070995]; positive regulation of cell death [GO:0010942]; response to oxidative stress [GO:0006979]; selenocysteine metabolic pr…	flavin adenine dinucleotide binding [GO:0050660]; identical protein binding [GO:0042802]; mercury ion binding [GO:0045340]; NAD(P)H oxidase H2O2-forming activity [GO:0016174]; selenate reductase activity [GO:0033797]; thioredoxin-disulfide reductase activity [GO:0004791]
A0AUV1	Histone H2A (Fragment) OS=Mus musculus OX=10090 GN=H2ac12 PE=2 SV=1 - [A0AUV1_MOUSE]	284.421576710602	43.31	9	3	7	37	1.07803930765702	6	13.3351240129766	1.03397983370318	6	16.7491332952849	1.03718835367097	6	10.6653476804824	1.21651469846311	6	2.11178363609466	1.02973321784216	6	6.43052059212844	0.99814848618982	6	11.4831700124289	1.0937855837731	6	11.5442388531736	0.987106833077844	6	6.4634502193322	0.992547042321949	6	1.2440757540255	0.763705738797479	6	15.5487064849371	0.812650628122063	6	21.1740278569897	0.813301640764857	6	15.134604081214	127	13.81079369466	11.03369140625	non		DNA binding [GO:0003677]; protein heterodimerization activity [GO:0046982]
A0A0N4SV66	Histone H2A OS=Mus musculus OX=10090 GN=H2aj PE=1 SV=1 - [A0A0N4SV66_MOUSE]	284.421576710602	42.86	10	1	6	36	1.06112398239263	1		1.09704499184673	1		1.02970530406169	1		1.19960416213908	1		1.05361318525718	1		1.09605166610031	1		1.15420885253048	1		0.988506847547853	1		1.01997686090235	1		0.811799685313843	1		0.773936769501528	1		0.780844368369176	1		126	13.65168507466	11.01904296875	non		DNA binding [GO:0003677]; protein heterodimerization activity [GO:0046982]
E9Q7G0	Nuclear mitotic apparatus protein 1 OS=Mus musculus OX=10090 GN=Numa1 PE=1 SV=1 - [NUMA1_MOUSE]	283.584562216795	11.08	10	15	15	27	1.06851599019712	27	8.43168253649378	1.04105619657422	27	5.10996651688591	1.05700692409418	27	7.23450664843489	0.886178952223284	27	23.1138637489318	0.885732475180359	27	17.9952727840324	1.10826584985598	27	9.55014946450004	0.869078244459861	27	20.4427589061082	1.04880654462222	27	8.01573874084264	1.05974559368986	27	8.64792403521667	0.871304982346479	27	15.6086530415687	0.915440304581265	27	11.5573332228318	0.89736648228296	27	18.6176114154197	2094	235.487419994661	5.87158203125	non	anastral spindle assembly [GO:0055048]; astral microtubule organization [GO:0030953]; cell division [GO:0051301]; chromosome segregation [GO:0007059]; establishment of mitotic spindle orientation [GO:0000132]; meiotic cell cycle [GO:0051321]; microtubule bundle formation [GO:0001578]; positive regulation of BMP signaling pathway [GO:0030513]; positive regulation of chromosome segregation [GO:0051…	disordered domain specific binding [GO:0097718]; dynein complex binding [GO:0070840]; microtubule binding [GO:0008017]; microtubule minus-end binding [GO:0051011]; microtubule plus-end binding [GO:0051010]; phosphatidylinositol binding [GO:0035091]; protein-containing complex binding [GO:0044877]; protein C-terminus binding [GO:0008022]; protein domain specific binding [GO:0019904]; tubulin bindi…
P49312	Heterogeneous nuclear ribonucleoprotein A1 OS=Mus musculus OX=10090 GN=Hnrnpa1 PE=1 SV=2 - [ROA1_MOUSE]	282.732591763291	24.38	7	4	9	34	1.01445462944712	14	6.77952883963508	1.04267978472994	14	4.0830734483734	1.04173765851193	14	4.03393709126721	0.964945728753079	14	10.3909329072363	0.932129297967686	14	12.4646365603376	1.04058003609825	14	6.48650925890935	0.910295051073759	14	14.0217383735821	1.02944035029758	14	7.40073924300725	1.03309795309388	14	10.3269480163258	0.978442735275319	14	6.1365481097608	0.986434138695076	14	3.80831550901319	1.00940311928228	14	5.36571322520142	320	34.17525569466	9.23193359375	non	alternative mRNA splicing, via spliceosome [GO:0000380]; cellular response to potassium ion [GO:0035865]; cellular response to sodium arsenite [GO:1903936]; cellular response to tunicamycin [GO:1904577]; import into nucleus [GO:0051170]; mRNA transport [GO:0051028]; nuclear export [GO:0051168]; positive regulation of action potential [GO:0045760]; positive regulation of gene expression [GO:001062…	DNA/DNA annealing activity [GO:1990814]; G-rich strand telomeric DNA binding [GO:0098505]; identical protein binding [GO:0042802]; miRNA binding [GO:0035198]; mRNA 3'-UTR binding [GO:0003730]; mRNA binding [GO:0003729]; pre-mRNA binding [GO:0036002]; protein domain specific binding [GO:0019904]; RNA binding [GO:0003723]; RNA strand annealing activity [GO:0033592]; sequence-specific mRNA binding […
P62631	Elongation factor 1-alpha 2 OS=Mus musculus OX=10090 GN=Eef1a2 PE=1 SV=1 - [EF1A2_MOUSE]	281.673893018128	29.37	1	2	10	59	1.17824642347253	2	0.323065171441635	1.0638542624246	2	2.82614414786631	1.1085053134361	2	1.07266650865887	0.93094990954096	2	14.0035261069364	0.811675588672533	2	3.75292166330067	1.08151136057994	2	9.96726324968992	0.945941909051789	2	8.60869849417898	1.1176125217089	2	8.16645405241942	1.11595986422538	2	5.56008530813555	0.753628178230932	2	4.17707649844114	0.933975385652927	2	0.577079267984664	0.812258902083178	2	1.8922139772201	463	50.42231472466	9.02685546875	down	positive regulation of apoptotic process [GO:0043065]; positive regulation of lipid kinase activity [GO:0090218]; translation [GO:0006412]; translational elongation [GO:0006414]	GTPase activity [GO:0003924]; GTP binding [GO:0005525]; protein kinase binding [GO:0019901]; translation elongation factor activity [GO:0003746]
P23492	Purine nucleoside phosphorylase OS=Mus musculus OX=10090 GN=Pnp PE=1 SV=2 - [PNPH_MOUSE]	280.645462581638	37.02	4	4	7	17	0.948436634573109	9	9.9077027017326	0.945738024621267	9	5.60648271135316	0.999001728646309	9	15.8983303286328	1.00791077226826	9	18.1707804420236	0.89111336558203	9	26.9561061289021	0.939220732225451	9	16.32056033104	0.958030591239991	9	16.8113394256136	1.0977686190517	9	8.08474294931968	0.95822258498837	9	9.47163156478121	1.09463707573352	9	21.957797010078	1.04887111733534	9	18.8507950070951	1.06987897659018	9	14.8881407329344	289	32.25605824466	6.16357421875	non	adenosine catabolic process [GO:0006154]; allantoin metabolic process [GO:0000255]; AMP catabolic process [GO:0006196]; AMP salvage [GO:0044209]; apoptotic mitochondrial changes [GO:0008637]; dAMP catabolic process [GO:0046059]; deoxyadenosine catabolic process [GO:0006157]; deoxyguanosine catabolic process [GO:0006161]; deoxyinosine catabolic process [GO:0006149]; dGMP catabolic process [GO:0046…	guanosine phosphorylase activity [GO:0047975]; identical protein binding [GO:0042802]; nucleoside binding [GO:0001882]; phosphate ion binding [GO:0042301]; purine nucleobase binding [GO:0002060]; purine-nucleoside phosphorylase activity [GO:0004731]
A0A2I3BRG8	Dehydrogenase/reductase SDR family member 4 (Fragment) OS=Mus musculus OX=10090 GN=Dhrs4 PE=1 SV=1 - [A0A2I3BRG8_MOUSE]	280.550276199103	23.46	7	4	4	11	0.957860245638709	11	7.7945206635136	0.977062885940366	11	3.13621071151755	1.00957039140049	11	3.78365881369476	0.88602546081272	11	8.7469019320705	0.927150587951669	11	10.7181586692712	1.01778479895021	11	9.73233104245865	0.888812188768356	11	8.71494448397139	1.03208700834637	11	4.81577725796301	1.02529087911296	11	4.28001955450013	1.01156292794264	11	4.10176878907032	1.01170893866484	11	1.57962833987429	1.07587388684446	11	9.43948002395068	179	19.32315730466	9.40771484375	non		oxidoreductase activity [GO:0016491]
P14148	60S ribosomal protein L7 OS=Mus musculus OX=10090 GN=Rpl7 PE=1 SV=2 - [RL7_MOUSE]	280.043563404379	40	5	13	13	47	1.02333246241596	47	8.71756286729958	1.03514376754838	47	7.74380226818654	1.04172746678394	47	9.16898992357931	1.124584088291	47	36.1966222905694	1.1527799874872	47	24.1566409010217	0.98511724912061	47	11.0977832554695	1.06007630368365	47	29.0216631242539	0.983307946461634	47	12.2720444893407	0.994568494221548	47	10.2305599371533	0.924633538638254	47	28.829502571741	0.890922755051043	47	28.232978235995	0.968043134248596	47	35.5961509993923	270	31.39975102466	10.88720703125	non	maturation of LSU-rRNA from tricistronic rRNA transcript (SSU-rRNA, 5.8S rRNA, LSU-rRNA) [GO:0000463]; ribosomal large subunit biogenesis [GO:0042273]; rRNA processing [GO:0006364]; translation [GO:0006412]	5S rRNA binding [GO:0008097]; DNA binding [GO:0003677]; identical protein binding [GO:0042802]; mRNA binding [GO:0003729]; RNA binding [GO:0003723]; structural constituent of ribosome [GO:0003735]
Q922Z3	Trap1 protein (Fragment) OS=Mus musculus OX=10090 GN=Trap1 PE=2 SV=1 - [Q922Z3_MOUSE]	279.960180583845	30.35	14	15	16	32	1.04473801948383	28	8.85776245801111	1.04804993415567	28	12.7675186893104	1.06123995035488	28	7.43801925879351	0.902836502290501	28	21.5563212461321	0.916379784903001	28	18.7170383890674	1.05149149494413	28	13.9528002901382	0.920443421850172	28	22.7377589008077	1.05183129026964	28	11.4190828390026	1.0699266905055	28	7.9042545369378	0.891260877186625	28	10.8544964055674	0.917662616865435	28	11.4362705014074	0.906031580056028	28	16.7352830436804	705	80.02749006466	6.68310546875	non	protein folding [GO:0006457]	ATP binding [GO:0005524]; ATP hydrolysis activity [GO:0016887]; unfolded protein binding [GO:0051082]
D3Z4A4	Peroxiredoxin-2 (Fragment) OS=Mus musculus OX=10090 GN=Prdx2 PE=1 SV=8 - [D3Z4A4_MOUSE]	279.569023066775	45.89	3	6	6	26	0.991468573337312	26	5.18701187538361	1.0060192181299	26	5.9701824534311	0.9866980983468	26	6.38615973867036	0.911902712663554	26	9.50704405717389	0.912437450461297	26	7.7791806652594	0.999408442302942	26	9.48314722013233	0.904146751694612	26	12.0390236100165	1.0154582498761	26	12.7096539614362	0.998006438119425	26	10.1731264546726	1.05056075257551	26	10.128663600768	1.06054252517474	26	7.11470228320195	1.08927137696758	26	15.1893691828834	146	15.96727330466	5.52880859375	non		antioxidant activity [GO:0016209]; oxidoreductase activity [GO:0016491]
P62908	40S ribosomal protein S3 OS=Mus musculus OX=10090 GN=Rps3 PE=1 SV=1 - [RS3_MOUSE]	279.214871523837	24.28	8	5	5	25	1.06038808463842	25	6.12670434388428	1.01031744642594	25	6.70353857766094	1.02231963471639	25	8.18523220728577	0.935157094424547	25	17.6523076654553	0.903754414652832	25	14.1653960443838	0.980493914119614	25	11.8772240728024	0.940298382399913	25	14.8459438413697	0.998593204103154	25	10.2825634211684	0.973221103711583	25	7.26773371597646	1.04903920735875	25	6.39435086964082	1.05791441399916	25	8.03554112302414	1.08233801987927	25	7.13764956500919	243	26.65741600466	9.65673828125	non	apoptotic process [GO:0006915]; cell division [GO:0051301]; cellular response to DNA damage stimulus [GO:0006974]; cellular response to hydrogen peroxide [GO:0070301]; cellular response to nerve growth factor stimulus [GO:1990090]; cellular response to reactive oxygen species [GO:0034614]; cellular response to tumor necrosis factor [GO:0071356]; chromosome segregation [GO:0007059]; DNA repair [GO…	class I DNA-(apurinic or apyrimidinic site) endonuclease activity [GO:0140078]; damaged DNA binding [GO:0003684]; DNA-(apurinic or apyrimidinic site) endonuclease activity [GO:0003906]; DNA binding [GO:0003677]; DNA-binding transcription factor binding [GO:0140297]; endodeoxyribonuclease activity [GO:0004520]; enzyme binding [GO:0019899]; Hsp70 protein binding [GO:0030544]; Hsp90 protein binding …
P68254	14-3-3 protein theta OS=Mus musculus OX=10090 GN=Ywhaq PE=1 SV=1 - [1433T_MOUSE]	278.790938938235	35.1	3	5	10	53	1.02171195025525	9	8.53723892938553	1.04459915696021	9	2.27801737523503	1.00110433298817	9	4.78935924068022	1.00472178513722	9	9.06244124962421	1.02485655830324	9	10.0149947588594	1.02300911298531	9	6.787795609307	0.95017255259367	9	19.9194466597675	1.01984967979977	9	7.68928119734004	0.986502278379452	9	10.4869607510383	1.03753300770933	9	14.527757254657	0.976540598167522	9	8.57781305286556	1.02819218527046	9	12.7942607129273	245	27.76078364466	4.77978515625	non	cellular protein localization [GO:0034613]; negative regulation of ion transmembrane transport [GO:0034766]; negative regulation of transcription, DNA-templated [GO:0045892]; protein targeting [GO:0006605]; signal transduction [GO:0007165]; small GTPase mediated signal transduction [GO:0007264]	14-3-3 protein binding [GO:0071889]; identical protein binding [GO:0042802]; protein C-terminus binding [GO:0008022]; protein domain specific binding [GO:0019904]; protein N-terminus binding [GO:0047485]; transmembrane transporter binding [GO:0044325]
Q6P5E4	UDP-glucose:glycoprotein glucosyltransferase 1 OS=Mus musculus OX=10090 GN=Uggt1 PE=1 SV=4 - [UGGG1_MOUSE]	278.604100884202	15.67	7	18	18	38	1.02953766359614	38	7.69443870621399	1.01083564630686	38	6.79513920513777	1.01002652394576	38	9.08283149274477	0.930302851551606	38	22.3196422463952	0.911256706430157	38	17.7298728869324	1.02491428671783	38	10.3055998332474	0.944601627869041	38	18.9170346208296	1.03429784345169	38	8.44812929777532	1.03442799546845	38	9.16524945152888	1.02429221434574	38	10.7424089317742	0.976226481525135	38	10.9801975871087	1.03375137102885	38	9.66294483490288	1551	176.32283417466	5.61767578125	non	ER-associated misfolded protein catabolic process [GO:0071712]; protein N-linked glycosylation via asparagine [GO:0018279]	UDP-glucose:glycoprotein glucosyltransferase activity [GO:0003980]; unfolded protein binding [GO:0051082]
Q9DBJ1	Phosphoglycerate mutase 1 OS=Mus musculus OX=10090 GN=Pgam1 PE=1 SV=3 - [PGAM1_MOUSE]	278.007470613624	67.32	3	14	14	61	1.02200753233442	61	7.63925032854448	1.01725654928682	61	7.94118262379354	1.0336272173223	61	7.97120706175036	0.922947804336374	61	27.69538503085	0.918599964243898	61	27.8291591329285	0.987002759370829	61	11.1918393987277	0.898609266185211	61	29.1944489345784	1.03935588738739	61	13.7466255034938	0.995382503033868	61	11.5653901220024	0.957899306178178	61	10.9954303301245	0.957986592626477	61	11.6172638379587	0.935029162210435	61	11.9577971078947	254	28.81386780466	7.18115234375	non	glycolytic process [GO:0006096]	bisphosphoglycerate mutase activity [GO:0004082]; hydrolase activity [GO:0016787]; phosphoglycerate mutase activity [GO:0004619]; protein kinase binding [GO:0019901]
Q3TKM5	Isocitrate dehydrogenase [NAD] subunit, mitochondrial OS=Mus musculus OX=10090 GN=Idh3g PE=2 SV=1 - [Q3TKM5_MOUSE]	277.062402277019	35.99	4	8	8	34	1.02227576679049	32	5.91020228135774	1.00739399545964	32	8.57819723890873	1.04500713739566	32	8.60734863247441	0.884627601608375	32	19.7160343300491	0.942512496270422	32	18.2947110575811	1.06930219606518	32	14.2414315146809	0.891250594422251	32	18.5269316625273	1.02134579852368	32	8.97350228363125	1.02285643329601	32	9.59713367647568	0.986794972389401	32	11.5371311664403	0.9714861124206	32	11.5638266841189	0.971777387678946	32	12.5198571522487	389	42.28792709466	9.01220703125	non	tricarboxylic acid cycle [GO:0006099]	isocitrate dehydrogenase (NAD+) activity [GO:0004449]; magnesium ion binding [GO:0000287]; NAD binding [GO:0051287]
Q05BN2	Pa2g4 protein (Fragment) OS=Mus musculus OX=10090 GN=Pa2g4 PE=2 SV=1 - [Q05BN2_MOUSE]	276.996724624988	33.87	10	9	9	47	1.0214135806707	47	6.9033150255439	1.00867756352067	47	7.3609220640815	1.01218937391159	47	6.91050321297048	0.957379288770494	47	19.2002757076347	0.946867804246822	47	18.9633956870406	0.972662464742579	47	9.2578470757499	0.953608404719182	47	19.8278158142889	0.991963706403071	47	7.45638943281627	1.00582727391182	47	7.72982807810686	0.998410444559333	47	7.54882796855561	1.02360769137145	47	9.92795873281991	1.04482555363628	47	7.39533746282459	372	41.48220055466	7.50341796875	non
O55029	Coatomer subunit beta' OS=Mus musculus OX=10090 GN=Copb2 PE=1 SV=2 - [COPB2_MOUSE]	276.864822749947	21.33	1	12	12	24	1.02965335887096	24	6.87878451897413	1.02622396136397	24	6.48575873005702	1.00521080954725	24	5.97882335738038	0.984672379214899	24	23.6841083207213	0.95213109044813	24	17.3657215372155	1.02382783393421	24	7.54205173337745	1.06498292859485	24	15.1047198036285	0.996239592183307	24	10.7564615399625	1.0511531338924	24	6.11410137161223	0.974429175570386	24	6.0132452808789	1.00777392840823	24	5.43220686973707	0.99513917326714	24	10.0761878647774	905	102.38444420466	5.30029296875	non	endoplasmic reticulum to Golgi vesicle-mediated transport [GO:0006888]; intracellular protein transport [GO:0006886]; intra-Golgi vesicle-mediated transport [GO:0006891]; retrograde vesicle-mediated transport, Golgi to endoplasmic reticulum [GO:0006890]; toxin transport [GO:1901998]	protein kinase C binding [GO:0005080]; structural molecule activity [GO:0005198]
E9Q1V9	Calcium/calmodulin-dependent protein kinase OS=Mus musculus OX=10090 GN=Camk2d PE=1 SV=2 - [E9Q1V9_MOUSE]	276.021127643812	10.86	31	2	4	18	1.02112682837971	11	8.13434734200685	1.01668389335756	11	4.96590184835137	1.06560395214479	11	8.44907133868043	0.767024116489274	11	9.28824346439567	0.804461472723302	11	19.4702508884119	1.06991610088295	11	6.49002032204848	0.712652881896663	11	16.7292811907275	1.05933128709998	11	4.73650287065759	1.04207783108106	11	5.64840812312798	1.09867657239573	11	10.8659770316972	1.08186855500338	11	5.05072109969372	1.13773167703377	11	10.9113493526954	488	55.2580263546601	7.56201171875	down		ATP binding [GO:0005524]; calmodulin binding [GO:0005516]; calmodulin-dependent protein kinase activity [GO:0004683]; protein serine/threonine/tyrosine kinase activity [GO:0004712]; protein serine kinase activity [GO:0106310]
Q5SVG5	AP complex subunit beta OS=Mus musculus OX=10090 GN=Ap1b1 PE=1 SV=1 - [Q5SVG5_MOUSE]	275.381743667705	22.93	8	7	12	26	1.04561146354582	21	7.03986850690242	1.07402301916242	21	8.75691717552515	1.06263484723844	21	13.1031376904801	0.872852355747372	21	15.4887627421204	0.816614094373165	21	23.21723022906	1.06509101030392	21	15.3076221922258	0.86932880692027	21	12.7707509342703	1.05512616167728	21	12.3315626297886	1.06947326868204	21	13.9083665417567	0.968849738666091	21	12.1448848992927	0.992946723732721	20	9.69043123758905	0.877892287554168	21	10.9741270138869	916	101.12848931466	5.22412109375	down	intracellular protein transport [GO:0006886]; vesicle-mediated transport [GO:0016192]	clathrin binding [GO:0030276]
E9Q405	Unconventional myosin-XVIIIa OS=Mus musculus OX=10090 GN=Myo18a PE=1 SV=1 - [E9Q405_MOUSE]	274.66803740006	10.94	9	13	13	22	1.00867838851482	22	6.56575916385481	1.02383383167886	22	3.90451122210261	1.02468747186127	22	5.65128401297694	0.954796121253123	22	23.6179127837087	0.979302471831219	22	11.3560455121942	1.05486998806798	22	4.00344712264742	0.874611690825371	22	20.1253995152451	1.0692890580453	22	5.10126612010358	1.05356232468394	22	5.68257811829424	0.952792783899701	22	6.33914245245326	0.91733236924427	22	12.7821171654915	0.954890561261163	22	15.0318977293073	1700	193.52647992466	5.77001953125	non		actin filament binding [GO:0051015]; ATP binding [GO:0005524]; cytoskeletal motor activity [GO:0003774]
P47753	F-actin-capping protein subunit alpha-1 OS=Mus musculus OX=10090 GN=Capza1 PE=1 SV=4 - [CAZA1_MOUSE]	274.204996972883	38.46	5	1	6	18	1.00392583279335	5	5.78766659904816	1.03503152857225	5	2.9905022122881	1.0454824653504	5	6.07980793272717	0.810353642376911	5	9.62955534659231	0.819513332856658	5	8.51597584846757	1.07554521160956	5	4.98667165484494	0.744570401469938	5	7.21527860417453	1.07712432997055	5	2.31195483225142	1.06511384455038	5	1.33018753573834	1.08739675080266	5	4.76557328163344	1.05307387138735	5	6.63642567835075	1.11207421105227	5	12.1858079974555	286	32.91930822466	5.55419921875	down	actin cytoskeleton organization [GO:0030036]; barbed-end actin filament capping [GO:0051016]; cell junction assembly [GO:0034329]	actin binding [GO:0003779]
B7ZP22	Heterogeneous nuclear ribonucleoproteins A2/B1 OS=Mus musculus OX=10090 GN=Hnrnpa2b1 PE=2 SV=1 - [B7ZP22_MOUSE]	272.878189280191	38.42	3	10	15	55	1.10733750356939	35	10.3662482213201	1.0704926903788	35	9.2434613031802	1.11783228621557	35	11.3674399298289	0.933083541957524	35	11.216538888526	0.928409568845961	35	16.0665993465334	1.07316692958301	35	14.5513492939268	0.904511094126455	35	13.6037723260615	1.0593621873836	35	14.2893262894566	1.09470611695165	35	14.3866973782219	0.838007138671736	35	33.1939880362181	0.824469341672756	35	35.2394489986673	0.861492929224279	35	33.6569997029222	341	35.94284599466	8.64599609375	non	mRNA export from nucleus [GO:0006406]; mRNA processing [GO:0006397]	RNA binding [GO:0003723]
P51162	Gastrotropin OS=Mus musculus OX=10090 GN=Fabp6 PE=2 SV=2 - [FABP6_MOUSE]	272.207059899875	65.63	1	8	8	64	1.02142636856952	64	12.6513129063337	1.02811786973144	64	10.3531830858129	1.02973039647419	64	11.65403476754	0.754822332167387	64	25.8959200726972	0.794202253315931	64	25.832403993467	1.11124716566828	64	16.5405868633452	0.777349273534663	64	24.426741468926	1.15324242973499	64	19.5151097489134	1.12846195927229	64	17.9257174372435	0.896465475659205	64	12.7783740891967	0.887472634743687	64	11.9034155092008	0.943669826003911	64	20.4120144858769	128	14.47712006466	6.15087890625	down	bile acid metabolic process [GO:0008206]; fatty acid transport [GO:0015908]	fatty acid binding [GO:0005504]
Q99JI4	26S proteasome non-ATPase regulatory subunit 6 OS=Mus musculus OX=10090 GN=Psmd6 PE=1 SV=1 - [PSMD6_MOUSE]	272.181426874696	25.96	3	10	10	23	0.989434894809637	23	6.10355606469502	1.00921450360515	23	4.61876465655893	1.01578363458165	23	4.98098067882885	0.959554617861543	23	14.9732647434213	0.960739395652661	23	22.3785417035717	1.00787530096438	23	9.30516415239942	0.908569622378114	23	15.8255097262495	0.984743787304857	23	8.67688343403147	1.01756413087576	23	6.55580723628767	1.02452372093871	23	7.22787950098091	1.01590967521844	23	6.94392460792222	1.03551681440866	23	14.5601223541283	389	45.50722536466	5.51611328125	non	proteasome-mediated ubiquitin-dependent protein catabolic process [GO:0043161]	enzyme regulator activity [GO:0030234]
Q8QZR3	Pyrethroid hydrolase Ces2a OS=Mus musculus OX=10090 GN=Ces2a PE=1 SV=1 - [EST2A_MOUSE]	271.018414084625	25.81	6	6	9	22	0.975599285137799	17	6.90311859766981	0.92838058365319	17	7.88229417110795	0.965308451538425	17	9.42758556004493	0.819570068613188	17	13.994848288136	0.859934725026894	17	15.8935723347838	1.08931055460067	17	5.75900979175064	0.799224535300097	17	9.24754836139091	1.14582791528928	17	10.1994278398078	1.14790129225308	17	5.7235119628821	1.01810169768636	17	8.84664587203873	1.00422837748982	17	10.1435275016313	1.06977493203173	17	11.4021218723735	558	61.9002308546601	6.16357421875	non	prostaglandin metabolic process [GO:0006693]; protein glycosylation [GO:0006486]	all-trans-retinyl-palmitate hydrolase, all-trans-retinol forming activity [GO:0047376]; carboxylic ester hydrolase activity [GO:0052689]; trans-permethrin hydrolase activity [GO:0102209]
Q3V3U0	Alpha-1,4 glucan phosphorylase OS=Mus musculus OX=10090 GN=Pygb PE=2 SV=1 - [Q3V3U0_MOUSE]	270.377510615019	29.77	7	14	19	53	0.967234639612731	42	7.23349776499566	0.962395440904829	42	8.8866956846481	0.956136586967354	42	8.25470507003513	1.04558204470536	42	12.7309517226259	1.0301716907665	42	18.4945792229936	0.991484232439267	42	11.6536398781503	0.991263291256417	42	14.2140096849783	0.987609446015737	42	10.4633713819533	0.994450870449808	42	11.4504663391282	1.02419381173317	42	7.62135371538997	1.03370126162666	42	8.63864111806537	1.03694364992588	42	10.4847443747228	843	96.65446055466	6.72705078125	non	glycogen metabolic process [GO:0005977]	glycogen phosphorylase activity [GO:0008184]; linear malto-oligosaccharide phosphorylase activity [GO:0102250]; pyridoxal phosphate binding [GO:0030170]; SHG alpha-glucan phosphorylase activity [GO:0102499]
Q9D312	Keratin, type I cytoskeletal 20 OS=Mus musculus OX=10090 GN=Krt20 PE=1 SV=1 - [K1C20_MOUSE]	267.981083009507	44.55	13	18	20	60	1.03017051639244	55	8.49392607008125	1.03508456836736	55	6.24514223544534	1.03927861743968	55	6.55086570238911	0.951186174785478	55	13.8332388415676	0.921794806058282	55	13.6482616164679	1.0351054481535	55	7.99519203757605	0.946842298971709	55	15.770389966652	1.06166557463735	55	7.39420155470987	1.02247055822542	55	7.04775284587817	0.935251076484148	55	10.7704327432371	0.951891379878122	55	8.92717521464084	0.946082369727896	55	13.2570822278889	431	49.00406925466	5.37646484375	non	apoptotic process [GO:0006915]; cellular response to starvation [GO:0009267]; intermediate filament organization [GO:0045109]; regulation of protein secretion [GO:0050708]	structural molecule activity [GO:0005198]
P43274	Histone H1.4 OS=Mus musculus OX=10090 GN=H1-4 PE=1 SV=2 - [H14_MOUSE]	267.868789079415	44.75	3	3	14	69	1.00734947173199	12	13.2040371984751	0.993581158001638	12	15.1671763145814	1.12102163000037	12	21.3127668273418	1.18810738119614	12	22.2539431179811	1.25610071274046	12	17.3150173256487	1.00897872998997	12	7.35705771497333	1.15621629724478	12	25.3101926178566	1.00612101494919	12	8.35493881060962	0.989827123935478	12	7.47602996336257	0.946499654023614	12	33.2427860124221	0.864780708632684	12	33.9532312674209	0.955206541682769	12	87.1163415065236	219	21.96401758466	11.10693359375	non	chromosome condensation [GO:0030261]; histone H3-K27 trimethylation [GO:0098532]; histone H3-K4 trimethylation [GO:0080182]; negative regulation of DNA recombination [GO:0045910]; negative regulation of transcription by RNA polymerase II [GO:0000122]; nucleosome assembly [GO:0006334]; nucleosome positioning [GO:0016584]; regulation of transcription by RNA polymerase II [GO:0006357]	ADP binding [GO:0043531]; AMP binding [GO:0016208]; ATP binding [GO:0005524]; calcium ion binding [GO:0005509]; chromatin DNA binding [GO:0031490]; dATP binding [GO:0032564]; DNA binding [GO:0003677]; double-stranded DNA binding [GO:0003690]; GTP binding [GO:0005525]; nucleosomal DNA binding [GO:0031492]; nucleotide binding [GO:0000166]
Q9QZE5	Coatomer subunit gamma-1 OS=Mus musculus OX=10090 GN=Copg1 PE=1 SV=1 - [COPG1_MOUSE]	267.551424786333	31.92	2	17	18	47	1.01911364665285	40	8.58043889204872	1.00587329201598	40	8.24650870404996	1.00529615333394	40	10.9905163994524	0.986366154423363	40	11.1284615201651	0.98722621720188	40	14.9267275039887	0.998281369400325	40	11.6210224205532	1.01714327269927	40	13.6359223629891	1.01780576412906	40	9.16561355164768	1.00524989789745	40	10.5629969043792	0.993900555102932	40	15.5079537972282	0.976663389296556	40	11.5816264059516	0.966780694519589	40	11.7839682030972	874	97.4503703246599	5.35107421875	non	endoplasmic reticulum to Golgi vesicle-mediated transport [GO:0006888]; establishment of Golgi localization [GO:0051683]; intracellular protein transport [GO:0006886]; intra-Golgi vesicle-mediated transport [GO:0006891]; organelle transport along microtubule [GO:0072384]; protein secretion [GO:0009306]	structural molecule activity [GO:0005198]
Q8CCK0	Core histone macro-H2A.2 OS=Mus musculus OX=10090 GN=Macroh2a2 PE=1 SV=3 - [H2AW_MOUSE]	267.263407297476	14.25	4	2	4	13	0.964197936457492	4	4.61563415662498	0.994042210699888	4	4.3201004657012	0.972684250626315	4	3.62003245114531	1.10699541185857	4	2.55866793608871	1.16485306388128	4	1.96436040248461	0.962220011862603	4	5.04745128759834	1.10925895507625	4	4.6402856419684	0.947270265686483	4	4.24210364441211	0.990601325714405	4	7.13247068779046	0.899076064119887	4	24.3828012776808	0.946045020989009	4	15.1745956800097	1.01222487051566	4	16.3844287663756	372	40.06737352466	9.68603515625	non	brain development [GO:0007420]; dosage compensation [GO:0007549]; establishment of protein localization to chromatin [GO:0071169]; heterochromatin assembly [GO:0031507]; negative regulation of gene expression, epigenetic [GO:0045814]; negative regulation of transcription by RNA polymerase II [GO:0000122]; negative regulation of transcription of nucleolar large rRNA by RNA polymerase I [GO:1901837…	chromatin DNA binding [GO:0031490]; DNA binding [GO:0003677]; protein heterodimerization activity [GO:0046982]; RNA polymerase II transcription regulatory region sequence-specific DNA binding [GO:0000977]; transcription cis-regulatory region binding [GO:0000976]
F8WID5	Tropomyosin alpha-1 chain OS=Mus musculus OX=10090 GN=Tpm1 PE=1 SV=1 - [F8WID5_MOUSE]	266.641137997606	64.72	14	2	30	114	0.658282576467708	3	42.6576234779416	0.906993433149347	3	17.2789243228523	0.735593934855036	3	29.2521229601379	0.787499831864663	3	19.6264185113261	1.0721376550048	3	10.6081824549253	0.681706091530617	3	60.2774306563737	0.859222832326368	3	0.429525890062391	0.970631487755438	3	6.93079894704582	1.03743050149143	3	9.17205782930857	1.23589444533325	3	3.58592274237012	1.19957069857332	3	7.06511561624667	1.68187327710633	3	38.9635546278939	326	37.39005376466	4.71630859375	non	cardiac muscle contraction [GO:0060048]; cellular response to reactive oxygen species [GO:0034614]; negative regulation of vascular associated smooth muscle cell migration [GO:1904753]; negative regulation of vascular associated smooth muscle cell proliferation [GO:1904706]; regulation of cell shape [GO:0008360]; sarcomere organization [GO:0045214]; ventricular cardiac muscle tissue morphogenesis…	actin binding [GO:0003779]
Q3V117	ATP-citrate synthase OS=Mus musculus OX=10090 GN=Acly PE=1 SV=1 - [Q3V117_MOUSE]	265.953623835084	16.89	6	1	16	56	1.14449311463282	1		1.10695535358524	1		1.19065439584896	1		1.39429348977812	1		1.36166302396482	1		1.11144410338975	1		1.32463698481575	1		1.12657045977939	1		1.12659527916536	1		0.344691884244273	1		0.363135574567803	1		0.383543518552939	1		1101	120.71783930466	7.44482421875	non	acetyl-CoA biosynthetic process [GO:0006085]; citrate metabolic process [GO:0006101]; lipid biosynthetic process [GO:0008610]; oxaloacetate metabolic process [GO:0006107]	ATP binding [GO:0005524]; ATP citrate synthase activity [GO:0003878]; metal ion binding [GO:0046872]
Q3TED3	ATP-citrate synthase OS=Mus musculus OX=10090 GN=Acly PE=2 SV=1 - [Q3TED3_MOUSE]	265.953623835084	16.59	5	1	16	56	1.02101002679215	1		0.992005630492713	1		1.04206528699109	1		1.45069287984746	1		1.30706169075065	1		1.13470932361019	1		1.35696749456184	1		1.0753805265881	1		1.01962151417525	1		0.606881181026691	1		0.590680173147163	1		0.544321977009588	1		1091	119.54926684466	7.54736328125	up	acetyl-CoA biosynthetic process [GO:0006085]; citrate metabolic process [GO:0006101]; lipid metabolic process [GO:0006629]	ATP binding [GO:0005524]; ATP citrate synthase activity [GO:0003878]; metal ion binding [GO:0046872]
A2AGN7	26S proteasome regulatory subunit 6A OS=Mus musculus OX=10090 GN=Psmc3 PE=1 SV=1 - [A2AGN7_MOUSE]	265.909975709987	34.75	11	9	9	36	1.07766695341839	36	8.13484567906599	1.05037728891019	36	8.61353791748332	1.09166484224955	36	12.8310372892536	0.845248687305012	36	12.022747517272	0.946754367023205	36	12.4446424832052	1.0802945643949	36	8.20465960065479	0.853484891345171	36	13.4442718245674	1.05585523728935	36	7.02864848077316	1.066338337981	36	10.357446228325	0.959081072410104	36	13.3330556459118	0.913022522916607	36	10.5469670026677	0.936504872557631	36	17.4688638391804	400	44.64086587466	5.02099609375	down	protein catabolic process [GO:0030163]	ATP binding [GO:0005524]; ATP hydrolysis activity [GO:0016887]; proteasome-activating activity [GO:0036402]
Q8K0C5	Zymogen granule membrane protein 16 OS=Mus musculus OX=10090 GN=Zg16 PE=1 SV=1 - [ZG16_MOUSE]	265.808981500212	49.1	2	6	6	39	0.864291862252172	39	14.1861468271562	0.886448177357281	39	11.4144986477648	0.86342934430227	39	15.9508046629136	0.861444615531119	39	22.8665788119137	0.880352477621102	39	26.6759800867168	0.881344040163632	39	14.048216307763	0.910055152261582	39	21.937317568333	0.930166030886391	39	11.5020625936242	0.901981962220603	39	6.57264054404537	1.29799876298869	39	23.011449749368	1.2341865668108	39	13.0994792025455	1.33465163856351	39	27.9175494201655	167	18.19818394466	9.23193359375	non	defense response to Gram-positive bacterium [GO:0050830]; protein transport [GO:0015031]; suppression of symbiont entry into host [GO:0052373]	carbohydrate binding [GO:0030246]; peptidoglycan binding [GO:0042834]
Q8CGC7	Bifunctional glutamate/proline--tRNA ligase OS=Mus musculus OX=10090 GN=Eprs1 PE=1 SV=4 - [SYEP_MOUSE]	265.440158562956	19.91	8	21	21	39	1.00032804440049	39	8.60257690408571	1.01527171719755	39	8.14889142373831	1.03441214426254	39	7.65552287405676	0.969050602936807	39	18.6252052004597	1.03461503351587	39	16.8894281090501	1.00058078319267	39	6.06095964227749	0.967636608379443	39	15.5344770943246	1.02452358780247	39	5.8661563966507	1.03365114309099	39	9.94470650754732	0.985195397256409	39	13.9824921476133	0.970516450020555	39	18.0165794773789	0.962421363820358	39	17.8093859378835	1512	169.97161156466	7.66455078125	non	cellular response to insulin stimulus [GO:0032869]; cellular response to interferon-gamma [GO:0071346]; glutamyl-tRNA aminoacylation [GO:0006424]; negative regulation of translation [GO:0017148]; prolyl-tRNA aminoacylation [GO:0006433]; regulation of long-chain fatty acid import into cell [GO:0140212]	ATP binding [GO:0005524]; glutamate-tRNA ligase activity [GO:0004818]; GTPase binding [GO:0051020]; identical protein binding [GO:0042802]; proline-tRNA ligase activity [GO:0004827]; protein homodimerization activity [GO:0042803]; RNA stem-loop binding [GO:0035613]; zinc ion binding [GO:0008270]
P37804	Transgelin OS=Mus musculus OX=10090 GN=Tagln PE=1 SV=3 - [TAGL_MOUSE]	265.3767087016	54.73	2	11	11	62	0.960349070355811	62	10.6235927294404	0.984283582420517	62	8.83791491434429	0.974966648711411	62	9.10760214436349	1.02365201822606	62	22.5315562789722	1.04499531019411	62	26.5119256248285	0.9164276783298	62	12.5611447637252	1.04667976415455	62	22.6475422556031	0.937667249650941	62	12.8933738432244	0.914344706682618	62	12.814247083351	1.06855593597834	62	15.9693505139577	1.0583239568211	62	12.9391540606777	1.0579500378212	62	17.9234242542282	201	22.56138198466	8.80712890625	non	epithelial cell differentiation [GO:0030855]	actin filament binding [GO:0051015]
P52503	NADH dehydrogenase [ubiquinone] iron-sulfur protein 6, mitochondrial OS=Mus musculus OX=10090 GN=Ndufs6 PE=1 SV=2 - [NDUS6_MOUSE]	265.057672306377	42.24	3	3	3	8	1.02761055952127	8	5.82033898202138	1.029763665376	8	7.9137013189253	1.02613514869137	8	3.52468667557311	0.937383476602004	8	15.8808122576387	0.922604335314756	8	15.1131773812266	1.05239714908257	8	4.19847711518425	0.911313607271884	8	18.9937072385119	1.09198806871002	8	8.87834495314812	1.10330455256783	8	5.71000889283886	0.914468754976354	8	10.1623912623738	0.947439936392132	8	8.54739842848598	0.959331617482454	8	23.9396396148359	116	13.01166870466	8.64599609375	non	circulatory system development [GO:0072359]; fatty acid metabolic process [GO:0006631]; kidney development [GO:0001822]; mitochondrial electron transport, NADH to ubiquinone [GO:0006120]; mitochondrial respiratory chain complex I assembly [GO:0032981]; mitochondrion morphogenesis [GO:0070584]; multicellular organism aging [GO:0010259]; multicellular organism growth [GO:0035264]; muscle contractio…
Q8BPH0	Tr-type G domain-containing protein (Fragment) OS=Mus musculus OX=10090 GN=Gspt1 PE=2 SV=1 - [Q8BPH0_MOUSE]	264.278706494943	23.36	5	7	7	13	1.00774491447345	11	7.5949441033761	1.04158255948265	11	7.75325586907608	1.04814640079184	11	4.12604156203574	0.906548479336009	11	36.1489098771003	0.923478598203135	11	28.5308768226105	1.01553354769675	11	7.74799850608558	0.854100732858011	11	19.7873798396368	1.10315983868211	11	10.6330079888111	1.06202281224173	11	9.08179916176372	0.959850580230391	11	10.6651925273302	0.946379912280459	11	11.3305996912571	0.978013973729237	11	11.7712365812992	441	49.2625062246599	7.44482421875	non		GTPase activity [GO:0003924]; GTP binding [GO:0005525]; translation elongation factor activity [GO:0003746]
Q9WV60	Glycogen synthase kinase-3 beta OS=Mus musculus OX=10090 GN=Gsk3b PE=1 SV=2 - [GSK3B_MOUSE]	264.131040108934	26.19	3	6	6	15	1.06498376430281	15	9.65569200561654	1.05310942594754	15	8.66800412820462	1.09897371306241	15	7.38705099239834	0.868613463473233	15	9.68922099852044	0.832272176569795	15	14.0721294872252	1.13798532904254	15	3.37864858976024	0.825539481924976	15	10.3505572526005	1.07573273055354	15	3.87881697165271	1.1038899524817	15	4.02457228186138	0.913719303470877	15	12.985000856652	0.889688679702439	15	7.18858432818329	0.881690779735714	15	10.0969023126238	420	46.6809355546601	8.77783203125	down	animal organ morphogenesis [GO:0009887]; axonogenesis [GO:0007409]; bone remodeling [GO:0046849]; canonical Wnt signaling pathway [GO:0060070]; cell growth involved in cardiac muscle cell development [GO:0061049]; cell migration [GO:0016477]; cellular response to amyloid-beta [GO:1904646]; cellular response to hepatocyte growth factor stimulus [GO:0035729]; cellular response to interleukin-3 [GO:…	ATP binding [GO:0005524]; beta-catenin binding [GO:0008013]; dynactin binding [GO:0034452]; dynein complex binding [GO:0070840]; integrin binding [GO:0005178]; ionotropic glutamate receptor binding [GO:0035255]; kinase activity [GO:0016301]; NF-kappaB binding [GO:0051059]; p53 binding [GO:0002039]; protease binding [GO:0002020]; protein kinase A catalytic subunit binding [GO:0034236]; protein kin…
A0A3Q4EC00	Enoyl-CoA delta isomerase 1, mitochondrial OS=Mus musculus OX=10090 GN=Eci1 PE=1 SV=1 - [A0A3Q4EC00_MOUSE]	263.858808171426	23.79	4	5	5	22	0.961653027517619	22	5.95336161076767	0.970839990844092	22	5.40545547139823	0.979765609404206	22	6.9720098254082	1.09352477631303	22	15.5382611532633	1.05464103739948	22	14.9502497817294	1.02388424983805	22	10.5751088566187	1.05072478979347	22	20.2182629911515	0.981468916366429	22	14.8585765607837	0.98540811570797	22	14.4751914429777	1.00296898719458	22	10.9409704046227	0.986528929016297	22	11.3249712493009	0.947633114790334	22	10.9979428347359	248	27.82431378466	8.06005859375	non		catalytic activity [GO:0003824]
Q00612	Glucose-6-phosphate 1-dehydrogenase X OS=Mus musculus OX=10090 GN=G6pdx PE=1 SV=3 - [G6PD1_MOUSE]	263.430927401692	30.87	6	12	12	30	1.01710711536675	29	10.6092428893343	1.02205454468635	29	8.10557826326266	1.02962494274307	29	13.8904495754243	0.973239159483843	29	18.4806522872992	0.968763151703264	29	12.2710250473639	1.00125320345527	29	9.86498979537852	0.943496314477796	29	16.9811265688413	1.00509281805973	29	8.92321249248558	1.02060808797189	29	10.5205098540025	0.933763004777275	29	16.9414043738259	0.925219989398727	29	13.6825355849657	0.959921977871603	29	18.0439728258544	515	59.2247698046601	6.49365234375	non	angiotensin-mediated vasoconstriction involved in regulation of systemic arterial blood pressure [GO:0001998]; angiotensin-mediated vasodilation involved in regulation of systemic arterial blood pressure [GO:0002033]; cellular response to oxidative stress [GO:0034599]; cholesterol biosynthetic process [GO:0006695]; erythrocyte development [GO:0048821]; erythrocyte maturation [GO:0043249]; glucose…	carbohydrate binding [GO:0030246]; glucose-6-phosphate dehydrogenase activity [GO:0004345]; glucose binding [GO:0005536]; identical protein binding [GO:0042802]; NADP binding [GO:0050661]; protein homodimerization activity [GO:0042803]
P99027	60S acidic ribosomal protein P2 OS=Mus musculus OX=10090 GN=Rplp2 PE=1 SV=3 - [RLA2_MOUSE]	262.413621872681	41.74	2	5	5	22	1.00261916036052	22	10.0591026133596	1.00312676367153	22	7.11762793126537	1.00300818506217	22	6.97353613066512	0.938175884193772	22	16.4831344912694	0.898934912970522	22	19.6944449905305	0.985700105721516	22	7.62068172395086	0.939737419632577	22	19.5738569826496	0.993439177781507	22	6.31371592643779	0.982784712803768	22	8.32567889316351	0.973979426133784	22	7.63082891945685	1.00548496079005	22	8.40921421708125	0.964129939874055	22	7.79369446942579	115	11.64383232466	4.53857421875	non	cytoplasmic translational elongation [GO:0002182]	structural constituent of ribosome [GO:0003735]
Q3THQ5	Uncharacterized protein OS=Mus musculus OX=10090 GN=Stip1 PE=2 SV=1 - [Q3THQ5_MOUSE]	262.263178957311	22.47	2	11	11	26	1.02378778412665	26	7.90085543776298	1.01174818227871	26	8.78701833980395	1.02918575949794	26	7.42418484261805	0.971121607382275	26	22.7885211093387	0.982508606523911	26	16.9228543529322	1.03400965724243	26	5.92588553978282	0.955541174965547	26	24.7505891545787	1.04014930130704	26	7.53525000938134	1.02733928842784	26	7.44919976689107	0.932743142114589	26	11.755838242212	0.961102756254381	26	10.1838991649082	0.979353323637239	26	10.9976621714756	543	62.4612788746599	6.65380859375	non
A0A087WSN6	Fibronectin OS=Mus musculus OX=10090 GN=Fn1 PE=1 SV=1 - [A0A087WSN6_MOUSE]	262.115094567436	14.72	19	20	20	40	0.979845637902393	40	6.44354344079446	0.972432281624743	40	6.42810159981769	0.966692756855708	40	6.03565346406123	1.01908721106712	40	24.1620295123305	1.01918407927051	40	25.3869425858882	0.905155752819465	40	10.0704010667161	0.996841031519866	40	24.1733540735703	0.935931622423512	40	10.4219461290247	0.919782756212687	40	9.23327237497531	1.11545291136684	40	15.2557488709815	1.12169865758561	40	11.4237961856802	1.12145305187159	40	16.116536695895	2296	252.85311926466	6.07470703125	non	acute-phase response [GO:0006953]; cell adhesion [GO:0007155]; regulation of cell shape [GO:0008360]	heparin binding [GO:0008201]
A0JLT5	Mybbp1a protein (Fragment) OS=Mus musculus OX=10090 GN=Mybbp1a PE=2 SV=1 - [A0JLT5_MOUSE]	262.019443196931	10.39	3	10	10	24	0.962666853472469	24	12.9174234679258	0.958233712916332	24	4.17930923684392	0.976381115001141	24	15.8025311538149	1.00956790201281	24	22.5350877245378	1.02452250475561	24	16.8026634749341	1.03843262774054	24	15.9159245796338	1.05952959227587	24	16.06545075652	0.972020186498083	24	14.0960191262913	0.961652164920956	24	13.6423420474209	0.994516399753157	24	9.28246103002148	0.968323444725132	24	8.24546221952178	1.04692407148029	24	11.1829388074178	1174	133.62035410466	7.18115234375	non	regulation of transcription, DNA-templated [GO:0006355]	DNA binding [GO:0003677]
P62918	60S ribosomal protein L8 OS=Mus musculus OX=10090 GN=Rpl8 PE=1 SV=2 - [RL8_MOUSE]	260.978679115917	44.75	4	11	11	59	1.0171931796867	59	8.64031354346803	0.996704674809845	59	9.0993548033084	1.01443481656652	59	7.12169829904055	0.99933531542532	59	27.8609727951886	1.00000946434415	59	22.3803528640101	0.994199694936018	59	11.5807484670065	0.975401490296268	59	24.4278296869552	0.99035736171577	59	8.21126782768515	0.988536171697523	59	9.78478069402036	1.02000711808916	59	10.6524631342528	1.04386282215327	59	12.0352882058449	1.02582135992298	59	12.4299619475498	257	28.00729016466	11.03369140625	non	cytoplasmic translation [GO:0002181]	RNA binding [GO:0003723]; rRNA binding [GO:0019843]; structural constituent of ribosome [GO:0003735]
Q8BK29	Pribosyltran_N domain-containing protein OS=Mus musculus OX=10090 GN=Prpsap1 PE=2 SV=1 - [Q8BK29_MOUSE]	260.834306494818	19.1	5	3	4	11	1.07646356126389	9	7.7820368729066	1.04391565323706	9	11.1067722837205	1.0543991490426	9	6.37948640702675	0.735679781271361	9	19.6240256923113	0.803670232777458	9	19.4153162330694	1.14015759970056	9	5.26268337387093	0.749334057226417	9	24.6828628760972	1.07715952110586	9	11.7988695771431	1.10292851680104	9	9.1117234878438	0.912402010932646	9	9.44646575391696	0.944521613910723	9	11.8451682296797	0.878165528276841	9	15.099924829929	356	39.41568640466	7.23974609375	down	nucleoside metabolic process [GO:0009116]; nucleotide biosynthetic process [GO:0009165]	magnesium ion binding [GO:0000287]; ribose phosphate diphosphokinase activity [GO:0004749]
Q3TKR5	Ribosomal protein L5 OS=Mus musculus OX=10090 GN=Rpl5 PE=2 SV=1 - [Q3TKR5_MOUSE]	260.272468573128	29.39	6	9	10	42	0.989030624833017	40	6.19515560507163	0.989871296602433	40	4.65158525913581	0.979012852024305	40	6.46891931946002	1.07366925888397	40	15.2288445183004	1.04783397219985	40	9.60136544877207	0.94762102178969	40	7.06463763053676	1.02263555466321	40	21.1666867697787	0.947276628463694	40	7.71271472513471	0.956147809394543	40	7.95280869777017	1.0513112555515	40	10.8840919421695	1.0428450238614	40	10.4646156450084	1.05016643803934	40	13.7770007832453	296	34.24766809466	9.77392578125	non	translation [GO:0006412]	5S rRNA binding [GO:0008097]; structural constituent of ribosome [GO:0003735]
Q9DCN2	NADH-cytochrome b5 reductase 3 OS=Mus musculus OX=10090 GN=Cyb5r3 PE=1 SV=3 - [NB5R3_MOUSE]	260.247333759095	33.22	3	6	6	24	1.02295541089133	24	7.42382988656197	1.02896787149596	24	5.90713214674497	0.994917517014583	24	8.79747430174521	0.79244926941085	22	14.0904490712794	0.823980447867996	23	16.4967864813799	1.0907515265021	24	4.77313672408578	0.836886145497219	23	7.8317807865294	1.11153819437895	24	9.28510909620008	1.11787831890805	24	8.02600568907338	1.03306557159922	23	10.6877434830205	1.05098391494697	23	13.8180384560279	1.03476184770787	23	11.8422184338529	301	34.10574770466	8.38232421875	down	cholesterol biosynthetic process [GO:0006695]; nitric oxide biosynthetic process [GO:0006809]	ADP binding [GO:0043531]; AMP binding [GO:0016208]; cytochrome-b5 reductase activity, acting on NAD(P)H [GO:0004128]; FAD binding [GO:0071949]; flavin adenine dinucleotide binding [GO:0050660]; NAD binding [GO:0051287]
Q99JG3	Annexin A13 OS=Mus musculus OX=10090 GN=Anxa13 PE=1 SV=3 - [ANX13_MOUSE]	260.207454635607	35.02	2	9	9	23	0.942615852931835	23	6.55866094216914	0.927941342915551	23	8.03874292544824	0.925890825110654	23	6.45522225182523	0.870379759781718	23	24.8930780374281	0.940751202843429	23	29.866705617845	0.983499717250817	23	18.2975587578458	0.928512117044698	23	31.6826028207778	0.994998092441998	23	19.8155799417364	1.02676437993292	23	15.9313715766474	1.14407353358603	23	10.4487653955767	1.14643149853455	23	15.0737983535964	1.16586730133758	23	12.6096987588411	317	35.89937516466	5.98583984375	non		calcium-dependent phospholipid binding [GO:0005544]; calcium ion binding [GO:0005509]; phosphatidylglycerol binding [GO:1901611]; phosphatidylserine binding [GO:0001786]
E9PZF0	Nucleoside diphosphate kinase OS=Mus musculus OX=10090 GN=Gm20390 PE=3 SV=1 - [E9PZF0_MOUSE]	260.190090208471	71.91	5	6	14	93	0.985437776353128	45	5.84050965905682	0.984612893635919	45	5.73836962546339	0.99616964473596	45	6.28613874122263	1.02051352076011	45	17.504404675824	0.928443231611042	45	20.8765530725687	0.943419313294274	45	7.00612509763947	0.982328256357956	45	23.0694946767761	0.981671497507384	45	12.0254593107041	0.970396442795976	45	10.4502778383451	1.09689619941401	45	8.947898726245	1.07566235851728	45	8.68420064596183	1.13666603958452	45	10.4502337945792	267	30.18068086466	8.71923828125	non	CTP biosynthetic process [GO:0006241]; GTP biosynthetic process [GO:0006183]; regulation of apoptotic process [GO:0042981]; UTP biosynthetic process [GO:0006228]	ATP binding [GO:0005524]; nucleoside diphosphate kinase activity [GO:0004550]
Q99JW5	Epithelial cell adhesion molecule OS=Mus musculus OX=10090 GN=Epcam PE=1 SV=1 - [EPCAM_MOUSE]	259.911077731406	42.54	3	10	10	59	1.06804633664429	59	10.4356563663261	1.07780945476018	59	8.35734328367225	1.08111075710758	59	8.07904450864009	0.873177557194088	59	16.5084861706205	0.854106906181594	59	18.2989056530386	1.0695749439266	59	7.05570393363164	0.865213207838628	59	18.06641073179	1.08210144919093	59	7.69037392174408	1.07514880665779	59	7.15616898948943	0.970526677655013	59	12.2443228964172	0.951281304382944	59	14.0966004253673	0.926401105394203	59	12.1654151733422	315	34.99643209466	5.94775390625	down	cell-cell adhesion via plasma-membrane adhesion molecules [GO:0098742]; negative regulation of apoptotic process [GO:0043066]; negative regulation of cell-cell adhesion mediated by cadherin [GO:2000048]; positive regulation of cell motility [GO:2000147]; positive regulation of cell population proliferation [GO:0008284]; positive regulation of stem cell proliferation [GO:2000648]; positive regulat…	cadherin binding involved in cell-cell adhesion [GO:0098641]; protein-containing complex binding [GO:0044877]
Q3THB3	Uncharacterized protein OS=Mus musculus OX=10090 GN=Hnrnpm PE=1 SV=1 - [Q3THB3_MOUSE]	259.263162364031	23.77	11	13	13	29	1.08704934631934	29	7.07213842471966	1.0574126860814	29	4.20227598817803	1.06007419036724	29	6.78558952909719	1.02688824715791	29	13.9932944618096	1.00178950729631	29	12.345819010026	1.03009653207783	29	6.95371063035015	1.09527534661027	29	13.1613958878408	1.05590601531773	29	6.24138670153977	1.0171788572568	29	8.93750536285593	0.869135253680616	29	13.0891949113256	0.881830762721846	29	14.2355513848594	0.893523981483007	29	16.8495396526252	690	73.6924348646602	8.74853515625	non	mRNA splicing, via spliceosome [GO:0000398]	RNA binding [GO:0003723]
D3YX34	Dynactin subunit 1 OS=Mus musculus OX=10090 GN=Dctn1 PE=1 SV=1 - [D3YX34_MOUSE]	258.068658540839	18.04	7	12	12	31	1.03304393915017	31	8.01008791220255	1.0221636136406	31	11.5303458825203	1.04632315398574	31	10.8295514989927	1.04449593693746	31	12.7670653196403	1.02468118518964	31	14.5029040155603	1.04017951135923	31	10.8223636377558	0.989790171762614	31	8.98704491518679	1.05666064479084	31	8.64746409038428	1.04295300049495	31	8.29139402291577	0.930344525313987	31	23.4200719582603	0.850400560187951	31	27.4209372608402	0.935661640041193	31	19.0198970947531	1142	126.74239192466	5.47802734375	non
P62334	26S proteasome regulatory subunit 10B OS=Mus musculus OX=10090 GN=Psmc6 PE=1 SV=1 - [PRS10_MOUSE]	257.47379021412	35.48	10	11	11	23	1.0410709339143	22	8.98690256146043	1.04369236852766	22	7.13469956250653	1.00022482261048	22	8.60891046710618	0.961218125465795	22	15.5485203295289	0.940821845269424	22	22.8477459274344	0.988149737900848	22	10.5234799018174	1.03076217401428	22	18.3951120017891	1.05008118285424	22	8.08536098142771	0.994343600524965	22	7.40270602672642	0.951252456703903	22	15.1903970867802	0.944930057587263	22	15.873556757001	0.92736576974755	22	15.9427315341221	389	44.14510118466	7.48876953125	non	positive regulation of inclusion body assembly [GO:0090261]; positive regulation of RNA polymerase II transcription preinitiation complex assembly [GO:0045899]; proteasome-mediated ubiquitin-dependent protein catabolic process [GO:0043161]; ubiquitin-dependent ERAD pathway [GO:0030433]	ATP binding [GO:0005524]; ATP hydrolysis activity [GO:0016887]; identical protein binding [GO:0042802]; proteasome-activating activity [GO:0036402]
A0A1L1SSF8	RIKEN cDNA 4931406C07 gene OS=Mus musculus OX=10090 GN=4931406C07Rik PE=1 SV=1 - [A0A1L1SSF8_MOUSE]	257.408506448616	41.84	2	8	8	35	0.959157500625842	35	10.3267570040507	0.994728592036333	35	6.49157672568369	0.967861775894204	35	7.00376596265692	0.879857469271445	35	15.8986716169173	0.856132457930671	35	14.5748336774052	1.04527034873131	35	12.8297031318787	0.851045243421366	35	13.253102659312	1.05727566851633	35	13.8317902033045	1.08807108758355	35	8.88566391560005	0.9846407556326	35	8.2177415147208	1.0266231012236	35	10.9844279991712	0.992973023997604	35	9.56249300190239	282	31.31447084466	6.52197265625	non		metal ion binding [GO:0046872]
Q00PI9	Heterogeneous nuclear ribonucleoprotein U-like protein 2 OS=Mus musculus OX=10090 GN=Hnrnpul2 PE=1 SV=2 - [HNRL2_MOUSE]	257.328617218327	13.56	2	9	9	21	1.05430928108902	21	10.4011890348603	1.05369124646673	21	10.3099966454257	1.06248319042943	21	10.1763337843151	0.89294564331664	21	16.3210466225061	0.953205491879168	21	11.4810185266019	1.07945672821864	21	10.0751699231559	0.947229560776203	21	15.118491552309	1.05869258644506	21	9.26826546004346	1.08720482748493	21	7.59763845673008	0.937387279129583	21	8.27168519604054	0.887178930091324	21	10.5266177493953	0.871127654090772	21	9.63065319335832	745	84.8878043746603	4.89404296875	non		RNA binding [GO:0003723]
Q8BW75	Amine oxidase [flavin-containing] B OS=Mus musculus OX=10090 GN=Maob PE=1 SV=4 - [AOFB_MOUSE]	257.181312193484	27.88	3	10	11	34	0.930474678854504	32	8.04752660503014	0.906174202568838	32	11.5512284008844	0.96846771235048	32	10.4969975451105	0.943323727294417	32	24.1245618969086	0.937336899564998	32	29.2186415582741	0.997661181396121	32	16.4551796046	0.885759467973923	32	25.6556199507996	1.02162911162293	32	12.0775553965768	1.00883371311695	32	16.4512180975802	1.12266785147945	32	12.0551425214293	1.11237710813453	32	11.5106788213883	1.13080367864007	32	12.5555798340684	520	58.52036048466	8.29443359375	non	negative regulation of serotonin secretion [GO:0014063]; neurotransmitter catabolic process [GO:0042135]; positive regulation of dopamine metabolic process [GO:0045964]; response to aluminum ion [GO:0010044]; response to corticosterone [GO:0051412]; response to ethanol [GO:0045471]; response to lipopolysaccharide [GO:0032496]; response to selenium ion [GO:0010269]; response to toxic substance [GO…	flavin adenine dinucleotide binding [GO:0050660]; identical protein binding [GO:0042802]; monoamine oxidase activity [GO:0097621]; primary amine oxidase activity [GO:0008131]
Q6PDI5	Proteasome adapter and scaffold protein ECM29 OS=Mus musculus OX=10090 GN=Ecpas PE=1 SV=3 - [ECM29_MOUSE]	256.687845704849	12.93	8	17	17	33	1.03457254351136	33	9.51208874705633	1.03261806437044	33	7.89130705356127	1.02043202830413	33	7.9769051242558	0.978907204901191	33	17.7505210045082	1.02062310313393	33	18.0252837653704	1.03312042416785	33	7.81631483427379	1.01119677348593	33	15.2097603086541	1.01851358882065	33	6.77061084324756	1.01362633265217	33	6.62789457185741	0.962297440705739	33	16.1094173428131	0.932709908368956	33	13.4384609406102	0.891091763080519	33	12.0969316547104	1840	203.573049664661	7.06396484375	non	proteasome assembly [GO:0043248]; ubiquitin-dependent ERAD pathway [GO:0030433]	molecular adaptor activity [GO:0060090]; proteasome binding [GO:0070628]
Q99LC3	NADH dehydrogenase [ubiquinone] 1 alpha subcomplex subunit 10, mitochondrial OS=Mus musculus OX=10090 GN=Ndufa10 PE=1 SV=1 - [NDUAA_MOUSE]	256.680619530955	28.17	2	6	6	18	1.01124180727505	18	4.54251064119896	0.998853539969801	18	6.69550836018568	0.979636704753045	18	10.3138141846716	0.846796386301406	18	12.2785905894399	0.908397366620531	18	21.8198641684253	1.01596630557427	18	8.14302441909527	0.909352306380371	18	24.4715655187234	1.03293274907274	18	10.3484288409225	1.00588651268469	18	8.51605884341809	0.91685521632895	18	10.9687762738887	1.03656392394298	18	11.5795506549279	1.03349075630698	18	17.9125156145164	355	40.57773596466	7.78173828125	non	mitochondrial electron transport, NADH to ubiquinone [GO:0006120]; mitochondrial respiratory chain complex I assembly [GO:0032981]	NADH dehydrogenase (ubiquinone) activity [GO:0008137]
Q8R086	Sulfite oxidase, mitochondrial OS=Mus musculus OX=10090 GN=Suox PE=1 SV=2 - [SUOX_MOUSE]	255.671163779967	18.32	1	6	6	14	0.990610132509899	14	11.3228370863703	1.00854169134848	14	7.86494230291417	0.965569490987255	14	11.4559605869796	1.01960291074578	14	18.6293878693122	0.962891251943554	14	19.3430745361908	1.04465002418641	14	9.26460258169841	0.978089885943225	14	22.272623738594	1.03681395964754	14	9.62186749497515	1.05426182783612	14	10.0712522941505	0.976063013174226	14	10.951907207826	0.979097087050662	14	10.4846050804742	0.987562503442559	14	11.9532997421104	546	60.71778459466	6.53662109375	non	response to nutrient [GO:0007584]; sulfur compound metabolic process [GO:0006790]	heme binding [GO:0020037]; molybdenum ion binding [GO:0030151]; molybdopterin cofactor binding [GO:0043546]; sulfite oxidase activity [GO:0008482]
A2AMC3	GDP-fucose protein O-fucosyltransferase 1 OS=Mus musculus OX=10090 GN=Pofut1 PE=1 SV=1 - [A2AMC3_MOUSE]	254.642166865966	16.19	6	3	3	9	0.945430815672052	9	4.14548952219895	0.995770964884691	9	4.01316379216051	0.996203755902866	9	9.32111166707609	0.879514437136437	9	14.1307938281483	0.944430101435102	9	13.5872043026181	1.055175454657	9	2.46882768366392	0.788608730093902	9	14.8491166768468	1.09061185712051	9	9.83288483450631	1.00929713026361	9	5.39660802428209	1.06062688840701	9	4.7155382061673	1.05584721217793	9	8.73560648086229	1.02223449569673	9	11.9921586734192	352	39.99412694466	8.70458984375	non	fucose metabolic process [GO:0006004]; Notch signaling pathway [GO:0007219]	peptide-O-fucosyltransferase activity [GO:0046922]
A0A140LHR3	Microsomal signal peptidase 25 kDa subunit OS=Mus musculus OX=10090 GN=Spcs2 PE=1 SV=1 - [A0A140LHR3_MOUSE]	254.031446440476	34.74	6	5	5	15	0.998140257749826	15	6.02094473699486	1.03516540905334	15	9.42326256797046	1.01209403208139	15	6.39503928683413	1.06358040025154	15	30.5274362316616	1.06987670566411	15	23.8353138895859	1.00504833127437	15	14.8689703880609	1.09891528208171	15	18.5273895358158	0.996552144149612	15	10.7787783387353	0.967111161670531	15	10.3294464376186	0.97534857287892	15	10.2360620443286	0.947193626013776	15	17.6825453914328	0.968414333177032	15	23.7892566697093	190	21.98334352466	8.20654296875	non	signal peptide processing [GO:0006465]	peptidase activity [GO:0008233]
Q9DCJ9	N-acetylneuraminate lyase OS=Mus musculus OX=10090 GN=Npl PE=1 SV=1 - [NPL_MOUSE]	253.920057075454	30.31	1	6	6	12	1.04496597229585	12	8.52477325122397	0.997866959519253	12	6.05971018544844	1.00111251971468	12	4.9328359676747	0.892826636824073	12	16.0955916984216	0.89721039973264	12	20.4619624714667	1.06433007399858	12	9.57078762181308	0.873955990593873	12	15.5751485844844	1.04638800144105	12	5.73559202944536	1.071595807754	12	5.19852802640494	1.02056395460701	12	6.2629996627908	0.976162863430786	12	8.87534793960991	0.992141032625209	12	12.7872601119629	320	35.10834668466	8.03076171875	non	carbohydrate metabolic process [GO:0005975]; N-acetylneuraminate catabolic process [GO:0019262]	identical protein binding [GO:0042802]; N-acetylneuraminate lyase activity [GO:0008747]
Q8JZQ5	Amiloride-sensitive amine oxidase [copper-containing] OS=Mus musculus OX=10090 GN=Aoc1 PE=2 SV=1 - [AOC1_MOUSE]	253.010684602328	21.84	7	10	10	25	1.02364878390717	25	7.31235904945966	1.02768450221801	25	7.2308159783122	1.01297854450628	25	6.42767132705864	0.876663281513641	25	30.067675140685	0.858992962267818	25	20.7450932002305	1.01700317834816	25	8.84358622736674	0.904655790870764	25	20.3129161532947	1.05530997392407	25	10.1076108132286	1.05749166631197	25	9.07130232622178	1.00060885736831	25	7.95742501993015	0.969142719337994	25	9.91807435806292	1.05195972467547	25	14.8458715304226	751	85.3700154446601	6.63916015625	non	amiloride transport [GO:0015898]; amine metabolic process [GO:0009308]; cellular response to azide [GO:0097185]; cellular response to copper ion [GO:0071280]; cellular response to copper ion starvation [GO:0035874]; cellular response to histamine [GO:0071420]; putrescine metabolic process [GO:0009445]; response to antibiotic [GO:0046677]	calcium ion binding [GO:0005509]; copper ion binding [GO:0005507]; diamine oxidase activity [GO:0052597]; heparin binding [GO:0008201]; histamine oxidase activity [GO:0052598]; methylputrescine oxidase activity [GO:0052599]; organic cyclic compound binding [GO:0097159]; primary amine oxidase activity [GO:0008131]; propane-1,3-diamine oxidase activity [GO:0052600]; protein-containing complex bindi…
Q8JZQ9	Eukaryotic translation initiation factor 3 subunit B OS=Mus musculus OX=10090 GN=Eif3b PE=1 SV=1 - [EIF3B_MOUSE]	252.657633320266	22.29	3	12	12	29	1.0089185085054	29	11.3627305080336	1.02963811503734	29	7.57677666652279	0.972652036815765	29	6.44684526765387	0.940512377801524	29	22.2621208755144	1.02368788646651	29	23.1976069260472	1.00195904271806	29	9.73303129982558	1.00784467041875	29	19.6945110106592	0.98506316366634	29	8.79883631901047	1.00435428786566	29	7.08515955197439	0.98394008076059	29	11.4388991215637	1.02902483473366	29	10.5248770655737	1.00200278697394	29	12.4379647153991	803	91.3131428146601	5.02099609375	non	formation of cytoplasmic translation initiation complex [GO:0001732]; IRES-dependent viral translational initiation [GO:0075522]; regulation of translational initiation [GO:0006446]; translational initiation [GO:0006413]; viral translational termination-reinitiation [GO:0075525]	RNA binding [GO:0003723]; translation initiation factor activity [GO:0003743]; translation initiation factor binding [GO:0031369]
Q64522	Histone H2A type 2-B OS=Mus musculus OX=10090 GN=H2ac21 PE=1 SV=3 - [H2A2B_MOUSE]	252.560649461051	40	2	1	5	23	0.963636894065092	1		0.949045109221925	1		1.01515955315802	1		1.19140604829905	1		1.17518031616804	1		0.941139623647012	1		1.17462794785804	1		0.940059184419454	1		0.946138389451493	1		1.10671949176792	1		0.930136941598524	1		0.906295915727533	1		130	14.00480087466	10.88720703125	up	heterochromatin assembly [GO:0031507]	DNA binding [GO:0003677]; protein heterodimerization activity [GO:0046982]
P27661	Histone H2AX OS=Mus musculus OX=10090 GN=H2ax PE=1 SV=2 - [H2AX_MOUSE]	252.560649461051	46.85	2	3	7	28	1.04701640251835	6	17.3669593339309	1.01247322849919	6	4.78353572903565	1.08178357592391	6	5.09773383007181	1.22758629887385	6	8.69904537382785	1.27373112892352	6	15.6882644838603	0.922148599957258	6	7.41386986120768	1.18502555295661	6	9.23692230549167	1.00730913865832	6	15.0024186573186	0.972038724350642	6	9.03262227288235	0.810972810321608	6	12.415161677781	0.843943867217244	6	19.1950851568536	0.842389472021625	6	27.1382633767779	143	15.13343658466	10.74072265625	non	cellular response to DNA damage stimulus [GO:0006974]; cellular response to gamma radiation [GO:0071480]; cellular senescence [GO:0090398]; cerebral cortex development [GO:0021987]; DNA repair [GO:0006281]; double-strand break repair via homologous recombination [GO:0000724]; heterochromatin assembly [GO:0031507]; meiotic cell cycle [GO:0051321]; spermatogenesis [GO:0007283]	damaged DNA binding [GO:0003684]; DNA binding [GO:0003677]; enzyme binding [GO:0019899]; histone binding [GO:0042393]; protein heterodimerization activity [GO:0046982]
Q9Z1N5	Spliceosome RNA helicase Ddx39b OS=Mus musculus OX=10090 GN=Ddx39b PE=1 SV=1 - [DX39B_MOUSE]	252.393755365003	37.85	4	8	12	21	0.986346177854959	14	4.87757738004353	1.03106347583313	14	5.49223207509488	0.989534827402804	14	5.23744420578676	0.914735378700431	14	33.1154509616205	0.875652118405891	14	26.345210765979	0.999567722902976	14	9.76578883891465	0.914808254970348	14	24.8902320532528	1.05536377376174	14	9.91337852047454	1.02899190919634	14	9.23325584742733	1.02890748191104	14	9.79736140379681	1.01201715888675	14	15.658740220495	0.984209079516463	14	19.0512379423942	428	49.00396998466	5.66845703125	non	mRNA export from nucleus [GO:0006406]; mRNA splicing, via spliceosome [GO:0000398]; negative regulation of DNA damage checkpoint [GO:2000002]; positive regulation of cell growth involved in cardiac muscle cell development [GO:0061051]; positive regulation of DNA biosynthetic process [GO:2000573]; positive regulation of DNA-templated transcription, elongation [GO:0032786]; positive regulation of t…	ATP binding [GO:0005524]; ATP-dependent activity, acting on RNA [GO:0008186]; ATP-dependent protein binding [GO:0043008]; ATP hydrolysis activity [GO:0016887]; identical protein binding [GO:0042802]; protein-containing complex binding [GO:0044877]; RNA binding [GO:0003723]; RNA helicase activity [GO:0003724]; U4 snRNA binding [GO:0030621]; U6 snRNA binding [GO:0017070]
P97315	Cysteine and glycine-rich protein 1 OS=Mus musculus OX=10090 GN=Csrp1 PE=1 SV=3 - [CSRP1_MOUSE]	252.296667286862	50.26	2	8	8	37	1.04642149734855	37	9.731816446432	1.05753473588327	37	5.06792765788458	1.08325237866664	37	9.17974795302822	0.860936192564241	37	14.0230423542325	0.875413904800625	37	23.3962613742877	1.04451852354274	37	3.42548145225874	0.820252567492119	37	17.0822520795607	1.05375180687388	37	4.88705428282597	1.04700630607479	37	4.69040278298721	0.983050535526258	37	19.5305070975242	0.967980749667516	37	18.9546792729998	1.04791836648986	37	16.6927093624192	193	20.56975862466	8.57275390625	down	actin cytoskeleton organization [GO:0030036]; muscle tissue development [GO:0060537]; sarcomere organization [GO:0045214]	actinin binding [GO:0042805]; metal ion binding [GO:0046872]; structural constituent of muscle [GO:0008307]
Q61696	Heat shock 70 kDa protein 1A OS=Mus musculus OX=10090 GN=Hspa1a PE=1 SV=2 - [HS71A_MOUSE]	252.283998528128	25.9	9	8	12	29	1.02988227079496	19	8.0991338644868	1.02203446476508	19	9.54690640144546	1.04421481377253	19	12.2814905160498	0.970720845055799	19	13.4449769212997	1.00463027352772	19	17.9307588938068	0.989849944692573	19	9.00650648635193	1.01211554563717	19	11.6295119369189	0.996664420562013	19	9.95882754187715	1.02103327260019	19	7.93411760350455	0.987430363936404	19	9.87157021307771	1.00212684431541	19	8.94862225698226	0.955752978069574	19	12.6670464356597	641	70.0359541546601	5.71923828125	non	cellular response to unfolded protein [GO:0034620]; chaperone cofactor-dependent protein refolding [GO:0051085]; DNA repair [GO:0006281]; lysosomal transport [GO:0007041]; mRNA catabolic process [GO:0006402]; negative regulation of cell death [GO:0060548]; negative regulation of cell growth [GO:0030308]; negative regulation of cell population proliferation [GO:0008285]; negative regulation of tra…	ATP binding [GO:0005524]; ATP hydrolysis activity [GO:0016887]; C3HC4-type RING finger domain binding [GO:0055131]; denatured protein binding [GO:0031249]; disordered domain specific binding [GO:0097718]; enzyme binding [GO:0019899]; G protein-coupled receptor binding [GO:0001664]; heat shock protein binding [GO:0031072]; histone deacetylase binding [GO:0042826]; misfolded protein binding [GO:005…
Q61001	Laminin subunit alpha-5 OS=Mus musculus OX=10090 GN=Lama5 PE=1 SV=4 - [LAMA5_MOUSE]	252.110488113659	6.62	6	17	17	30	0.954746536666628	30	10.3688434524828	0.941022195464067	30	10.7767933248024	1.01626990846598	30	11.2838710364597	1.03852859745324	30	13.5982919817518	1.03182987017683	30	12.938199573449	0.949712293297014	30	9.86246616364319	1.02561719050169	30	11.1494437379477	0.963257400515504	30	7.92105230183847	0.97509899575277	30	8.30774128466233	1.07603624252183	30	19.3906008931426	1.05798142144235	30	16.8709805041459	1.00351756819157	30	20.9287068693271	3718	403.791567604664	6.72705078125	non	animal organ morphogenesis [GO:0009887]; axon guidance [GO:0007411]; branching involved in salivary gland morphogenesis [GO:0060445]; branching involved in ureteric bud morphogenesis [GO:0001658]; branching morphogenesis of an epithelial tube [GO:0048754]; cell-cell adhesion [GO:0098609]; cell migration [GO:0016477]; cilium assembly [GO:0060271]; hair follicle development [GO:0001942]; integrin-m…	extracellular matrix structural constituent [GO:0005201]; integrin binding [GO:0005178]
P16015	Carbonic anhydrase 3 OS=Mus musculus OX=10090 GN=Ca3 PE=1 SV=3 - [CAH3_MOUSE]	251.27419874517	50	1	10	10	47	0.975737607818558	47	6.81138687974598	0.972189580169288	47	5.02203230954367	0.972442100453998	47	5.72395011348922	1.02566631009976	47	15.0801382948893	1.09228656563882	47	10.9528289339239	1.01000855831812	47	9.57366376641713	1.10439405669744	47	16.9207270617844	0.970832152413507	47	8.71984552834484	0.962487929048953	47	7.14603230350657	1.01407019239517	47	11.803626908042	1.02049632690166	47	10.1888353691576	0.990618707294894	47	11.9893662221213	260	29.34764219466	7.37158203125	non	one-carbon metabolic process [GO:0006730]; response to bacterium [GO:0009617]; response to ethanol [GO:0045471]; response to oxidative stress [GO:0006979]	carbonate dehydratase activity [GO:0004089]; hydro-lyase activity [GO:0016836]; nickel cation binding [GO:0016151]; phosphatase activity [GO:0016791]; zinc ion binding [GO:0008270]
P62137	Serine/threonine-protein phosphatase PP1-alpha catalytic subunit OS=Mus musculus OX=10090 GN=Ppp1ca PE=1 SV=1 - [PP1A_MOUSE]	251.008334177631	49.7	5	3	12	43	0.987371264766786	6	8.28720212997647	1.01143157798288	6	3.32223555271951	1.01716929908857	6	6.90082060407788	1.03915314730875	6	13.4526795098252	0.950851172590821	6	15.44103924513	1.01304067729371	6	3.492333926149	0.98624156114551	6	13.6665668147909	0.998139992980418	6	6.17635483516724	0.966755378284505	6	4.07043148806208	0.997296218928089	6	9.51346037269385	0.922873412215021	6	4.33081163612763	0.939394277886589	6	5.49516735125988	330	37.51581201466	6.32861328125	non	branching morphogenesis of an epithelial tube [GO:0048754]; cell cycle [GO:0007049]; cell division [GO:0051301]; circadian regulation of gene expression [GO:0032922]; dephosphorylation [GO:0016311]; entrainment of circadian clock by photoperiod [GO:0043153]; glycogen metabolic process [GO:0005977]; lung development [GO:0030324]; positive regulation of extrinsic apoptotic signaling pathway in abse…	cadherin binding involved in cell-cell adhesion [GO:0098641]; metal ion binding [GO:0046872]; phosphatase activity [GO:0016791]; phosphoprotein phosphatase activity [GO:0004721]; protein-containing complex binding [GO:0044877]; protein phosphatase 1 binding [GO:0008157]; protein serine/threonine phosphatase activity [GO:0004722]; protein serine phosphatase activity [GO:0106306]; protein threonine…
O54962	Barrier-to-autointegration factor OS=Mus musculus OX=10090 GN=Banf1 PE=1 SV=1 - [BAF_MOUSE]	250.753953554456	48.31	1	3	3	23	0.986534600785912	23	9.19743021094102	1.0097294272355	23	4.93831218228216	0.989991245613418	23	8.58885556177561	0.766894875549827	23	20.7561029951355	0.769929399768017	23	19.4813502360131	1.04042542223063	23	10.195745527631	0.748586692444601	23	21.1973299915102	1.06617682000301	23	8.10693156696292	1.03591685476848	23	5.7698585850048	1.15567114806512	23	13.5668078725055	1.13792167252032	23	10.7609016942409	1.07391747690923	23	11.2618284756927	89	10.09602513466	6.08740234375	down	chromatin organization [GO:0006325]; chromosome condensation [GO:0030261]; chromosome segregation [GO:0007059]; DNA integration [GO:0015074]; establishment of integrated proviral latency [GO:0075713]; mitotic nuclear membrane reassembly [GO:0007084]; negative regulation of innate immune response [GO:0045824]; negative regulation of type I interferon production [GO:0032480]; negative regulation of…	DNA binding [GO:0003677]; double-stranded DNA binding [GO:0003690]; enzyme binding [GO:0019899]; identical protein binding [GO:0042802]; LEM domain binding [GO:0097726]; protein C-terminus binding [GO:0008022]; protein homodimerization activity [GO:0042803]; protein N-terminus binding [GO:0047485]
A0A0R4J107	Acyl-peptide hydrolase (Fragment) OS=Mus musculus OX=10090 GN=Apeh PE=1 SV=1 - [A0A0R4J107_MOUSE]	249.935604842045	15.92	3	7	7	19	1.04437451768889	19	5.78913473789184	1.02705846592579	19	5.50023440409535	1.00253562762188	19	4.8557175879833	0.857261950120922	19	25.7514254932249	0.86192020562497	19	17.3418197395562	1.04450240379336	19	13.4990545371851	0.818997271415671	19	21.270919014242	1.0292007683557	19	9.1743056167494	1.08306509402936	19	8.0346837173147	1.01499837508697	19	8.11685402476593	1.03933663204959	19	4.17330038332881	1.01831122665947	19	7.51589320770479	716	79.76379810466	5.59228515625	down		serine-type endopeptidase activity [GO:0004252]
Q6DFY1	Guanine deaminase OS=Mus musculus OX=10090 GN=Gda PE=2 SV=1 - [Q6DFY1_MOUSE]	249.765791581676	36.18	7	9	9	22	1.06969231982002	22	9.21009578518076	1.05982213006777	22	8.24753537219814	1.05031199707468	22	10.7432258475372	0.853244844993936	22	10.7984285851628	0.833127691113389	22	17.1367109574309	1.07992526737483	22	8.40867670212676	0.780369740640285	22	17.8500859986576	1.05520965687301	22	9.33758258507955	1.08629546510839	22	6.86487468958227	0.956162958671864	22	7.8862760386315	1.01700419479421	22	9.7607769115932	0.956608717140973	22	10.281343295228	387	43.57203023466	6.29052734375	down	guanine catabolic process [GO:0006147]	guanine deaminase activity [GO:0008892]; zinc ion binding [GO:0008270]
D3Z645	Vacuolar protein sorting-associated protein 29 OS=Mus musculus OX=10090 GN=Vps29 PE=1 SV=1 - [D3Z645_MOUSE]	249.481758495784	41.67	4	5	5	22	0.995343815908146	22	7.07092977164547	0.972282808096966	22	9.67696758090494	0.981711876415555	22	8.81697230640401	1.09743936218652	22	14.3257574588827	1.04536788869893	22	12.6430903947537	0.924731566397473	22	10.8983245748475	1.091214526006	22	12.5814807000694	0.964105338087919	22	9.82381778559694	0.914997664455981	22	11.5889519661104	1.01111231216817	22	11.6680364660011	1.05352632238216	22	12.2389145564141	1.00731709364291	22	9.56660297461615	144	16.12734632466	7.00537109375	non	protein transport [GO:0015031]; retrograde transport, endosome to Golgi [GO:0042147]
Q921R2	40S ribosomal protein S13 OS=Mus musculus OX=10090 GN=Rps13 PE=1 SV=1 - [Q921R2_MOUSE]	249.292506628363	30.71	3	4	4	31	0.988927410722863	31	10.2528036088443	0.991227464572048	31	7.20139175351414	0.99698386210348	31	10.1225711424622	0.922158809857323	31	28.0826212777347	0.994885855157756	31	28.0764520006244	0.977780333619866	31	6.89513386127609	1.00078081611141	31	29.943607417611	1.00481749043896	31	5.71749015942371	1.01088926851285	31	6.13761103878167	1.05905285896434	31	8.10571319969659	1.0495307477043	31	8.51862623858512	1.11421792546665	31	20.4861121408254	140	16.13215380466	10.71142578125	non	translation [GO:0006412]	structural constituent of ribosome [GO:0003735]
P62192	26S proteasome regulatory subunit 4 OS=Mus musculus OX=10090 GN=Psmc1 PE=1 SV=1 - [PRS4_MOUSE]	248.806722370722	24.32	1	7	7	23	1.04637173447079	23	8.82773614464326	1.03555804134528	23	7.21270114109492	1.10820543434281	23	11.1252600236496	0.820289139398124	23	20.1640374318231	0.856372129733742	23	21.6861702993423	1.09864600342596	23	9.04396785541864	0.818476029850244	23	18.6295850579011	1.10626905154794	23	10.4815981335185	1.10247825532211	23	7.88778180464087	0.93063657811329	23	13.6218211636426	0.883332449420274	23	11.5349578497949	0.89835225722739	23	14.7370092822809	440	49.15369606466	6.21435546875	down	negative regulation of neuron death [GO:1901215]; proteasome-mediated ubiquitin-dependent protein catabolic process [GO:0043161]	ATP binding [GO:0005524]; ATP hydrolysis activity [GO:0016887]; proteasome-activating activity [GO:0036402]; TBP-class protein binding [GO:0017025]
A7VL18	Gamma-aminobutyraldehyde dehydrogenase OS=Mus musculus OX=10090 GN=Aldh9a1 PE=2 SV=1 - [A7VL18_MOUSE]	248.411892093259	19.84	9	6	6	29	0.969139018981405	29	6.94906964250916	0.987131626659355	29	7.05566007914386	0.964323226204936	29	6.29641072138876	0.891449201901852	29	18.6934885902873	0.900136861408756	29	22.8129733982163	1.05237520141458	29	9.35256732976313	0.920640109863926	29	20.4757726899412	1.06424674923885	29	8.83026430721609	1.06645818143934	29	7.25292322621047	1.03614881630585	29	10.0480693696369	1.04451138232628	29	6.06191752992356	1.03285114837315	29	5.53788919761528	494	53.4980432046601	6.82958984375	non		oxidoreductase activity, acting on the aldehyde or oxo group of donors, NAD or NADP as acceptor [GO:0016620]
G5E850	Cytochrome b5 OS=Mus musculus OX=10090 GN=Cyb5a PE=1 SV=1 - [G5E850_MOUSE]	248.333386666279	71.43	4	6	6	20	0.99343919570416	20	8.59275153875529	0.965508160906863	20	7.96949067623323	0.971111189339082	20	6.78688764969222	1.0213756474217	20	16.5633320937718	1.03085734747016	20	16.5090172762913	0.992722182066752	20	12.2208672166038	0.996703267606494	20	12.1487417312766	1.01440114393038	20	10.3124605835173	0.989443804214776	20	10.7440496883624	0.99020351279574	20	9.33300145979306	0.956575341072978	20	8.68345952049458	1.01910647547895	20	13.7397829554386	98	11.13548690466	5.30029296875	non		heme binding [GO:0020037]; metal ion binding [GO:0046872]
P16045	Galectin-1 OS=Mus musculus OX=10090 GN=Lgals1 PE=1 SV=3 - [LEG1_MOUSE]	247.999593496275	52.59	2	6	6	18	1.010646082149	18	5.6775735814417	1.0114343381618	18	2.84267444428218	1.00756341278793	18	5.66828188274604	1.07130447298134	18	9.91742452867472	1.0565856667793	18	8.34039474558154	0.94744502617391	18	8.66725765126506	1.07383828018169	18	13.322111866198	0.938977314354488	18	6.18911161707147	0.926244912672597	18	6.04574290772535	1.05901470312862	18	6.00851054940212	1.04102398187269	18	9.03194070861317	1.035438678317	18	9.00373409186472	135	14.85619873466	5.49072265625	non	apoptotic process [GO:0006915]; heterophilic cell-cell adhesion via plasma membrane cell adhesion molecules [GO:0007157]; myoblast differentiation [GO:0045445]; negative regulation of cell-substrate adhesion [GO:0010812]; negative regulation of neuron projection development [GO:0010977]; plasma cell differentiation [GO:0002317]; positive regulation of apoptotic process [GO:0043065]; positive regu…	carbohydrate binding [GO:0030246]; galactose binding [GO:0005534]; identical protein binding [GO:0042802]; lactose binding [GO:0030395]; laminin binding [GO:0043236]
Q8BMS1	Trifunctional enzyme subunit alpha, mitochondrial OS=Mus musculus OX=10090 GN=Hadha PE=1 SV=1 - [ECHA_MOUSE]	247.847806080336	25.56	2	12	12	33	0.99215764040783	33	7.98698121825	1.00814849633481	33	10.4880021558437	1.02078865140443	33	8.0074984787498	1.00684377559477	33	16.5899223080124	0.960556857954895	33	17.8806890868647	1.02271541297095	33	8.0684067576797	0.956653704351785	33	23.2221366621478	1.00409243397315	33	9.5784792832348	1.04475612052198	33	6.62607098194217	0.990440172623834	33	12.4943980333978	1.00948470688118	33	8.48069200332001	0.980719981469765	33	9.22101455856083	763	82.61746468466	9.14404296875	non	cardiolipin acyl-chain remodeling [GO:0035965]; fatty acid beta-oxidation [GO:0006635]; response to insulin [GO:0032868]; response to xenobiotic stimulus [GO:0009410]	3-hydroxyacyl-CoA dehydrogenase activity [GO:0003857]; acetyl-CoA C-acyltransferase activity [GO:0003988]; enoyl-CoA hydratase activity [GO:0004300]; fatty-acyl-CoA binding [GO:0000062]; long-chain-3-hydroxyacyl-CoA dehydrogenase activity [GO:0016509]; long-chain-enoyl-CoA hydratase activity [GO:0016508]; NAD+ binding [GO:0070403]; NAD binding [GO:0051287]; protein-containing complex binding [GO:…
O55135	Eukaryotic translation initiation factor 6 OS=Mus musculus OX=10090 GN=Eif6 PE=1 SV=2 - [IF6_MOUSE]	245.852827550867	26.94	7	3	3	10	0.983104921677557	10	7.58367264382245	0.945554790374063	10	6.70784437812983	0.982879539370879	10	5.91410027249336	0.99135464452026	10	16.9310428528444	0.9036878760742	10	12.1700865262917	0.972149461336119	10	4.34256496653814	1.03464088114239	10	12.8071987421081	0.999240571463093	10	4.03319325987749	0.966809983200826	10	6.34206414577631	1.12821354760577	10	5.82450371601433	1.03861101926365	10	4.07311974218245	1.03990673528038	10	7.03409347066042	245	26.49417985466	4.74169921875	non	assembly of large subunit precursor of preribosome [GO:1902626]; gene silencing by miRNA [GO:0035195]; maturation of 5.8S rRNA [GO:0000460]; maturation of LSU-rRNA [GO:0000470]; mature ribosome assembly [GO:0042256]; miRNA mediated inhibition of translation [GO:0035278]; positive regulation of translation [GO:0045727]; regulation of fatty acid biosynthetic process [GO:0042304]; regulation of glyc…	ribosomal large subunit binding [GO:0043023]; ribosome binding [GO:0043022]; translation initiation factor activity [GO:0003743]
Q9R1P4	Proteasome subunit alpha type-1 OS=Mus musculus OX=10090 GN=Psma1 PE=1 SV=1 - [PSA1_MOUSE]	244.601546722765	52.47	4	10	10	24	1.00225263609808	24	6.89373051528808	1.01781445367751	24	7.57887067818018	1.03400189186389	24	6.15988196522405	0.963304737832077	24	19.4967604291772	0.961003777145822	24	22.7188524609815	1.03547429804013	24	6.42956941324418	0.952586417442938	24	18.0164437563653	1.00577421524458	24	8.69043596614994	1.02786612548331	24	6.34374062189696	1.00999188470843	24	15.3582207574169	1.01241586725162	24	11.7268428343747	1.03734357369373	24	11.9248334808561	263	29.52782531466	6.45556640625	non	immune system process [GO:0002376]; negative regulation of inflammatory response to antigenic stimulus [GO:0002862]; proteasomal protein catabolic process [GO:0010498]; ubiquitin-dependent protein catabolic process [GO:0006511]	lipopolysaccharide binding [GO:0001530]
Q3TJ01	RNA-splicing ligase RtcB homolog OS=Mus musculus OX=10090 GN=Rtcb PE=2 SV=1 - [Q3TJ01_MOUSE]	244.051096855866	31.49	2	10	10	22	1.05091150403036	22	7.63271652077239	1.03015958708117	22	5.74587459229995	1.06737787043074	22	10.9878449816793	0.838393921307736	22	18.3004484135796	0.904401805216585	22	19.7179820003373	1.0437320097813	22	9.0771527645545	0.844953009109315	22	14.9531900469375	1.05098232222603	22	9.90893836143389	1.06058085343269	22	9.37809344661768	1.01591443755481	22	9.04589532021152	0.97641335006928	22	7.80474454573144	0.985333815735543	22	9.89727854050587	505	55.2178646346601	7.22509765625	down	tRNA splicing, via endonucleolytic cleavage and ligation [GO:0006388]	GTP binding [GO:0005525]; metal ion binding [GO:0046872]; RNA ligase (ATP) activity [GO:0003972]
P14131	40S ribosomal protein S16 OS=Mus musculus OX=10090 GN=Rps16 PE=1 SV=4 - [RS16_MOUSE]	243.973058028255	42.47	3	7	7	26	0.949093418447026	26	21.6523802551327	0.971838203841989	26	10.2534021143787	0.946478269275028	26	8.78977883800028	1.02483711858603	26	24.0207469013741	1.03532617724664	26	16.7009935490763	0.889556023428344	26	11.8167227872797	1.01796178209942	26	27.6974993705951	0.883507276456861	26	19.4426062094796	0.837845952035235	26	20.6137012184995	1.04472708308118	26	17.4515645360959	0.999690033880381	26	18.0888778828876	1.04126585338189	26	29.075184404146	146	16.43504168466	10.21337890625	non	cellular response to leukemia inhibitory factor [GO:1990830]; maturation of SSU-rRNA from tricistronic rRNA transcript (SSU-rRNA, 5.8S rRNA, LSU-rRNA) [GO:0000462]; ribosomal small subunit biogenesis [GO:0042274]; rRNA processing [GO:0006364]; translation [GO:0006412]	RNA binding [GO:0003723]; structural constituent of ribosome [GO:0003735]
P40124	Adenylyl cyclase-associated protein 1 OS=Mus musculus OX=10090 GN=Cap1 PE=1 SV=4 - [CAP1_MOUSE]	243.902464856317	21.52	6	8	9	32	1.04160049555594	31	8.34780561350916	1.04699741486818	31	8.65101800059451	1.08760150987384	31	9.35399081872302	1.02679776051405	31	21.2670670576161	0.954984886276395	31	21.7996297784956	0.998598128018425	31	10.6739509683655	0.940227288722163	31	21.8849838170754	1.04484709071346	31	8.82816714576889	1.02016988242011	31	8.70772952687627	0.878996905715974	31	27.4950895677733	0.873685720007175	31	27.6914630880119	0.87746448992363	31	31.5160589777444	474	51.53244297466	7.51806640625	non	actin cytoskeleton organization [GO:0030036]; ameboidal-type cell migration [GO:0001667]; cAMP-mediated signaling [GO:0019933]; cell morphogenesis [GO:0000902]; receptor-mediated endocytosis [GO:0006898]; regulation of adenylate cyclase activity [GO:0045761]	actin binding [GO:0003779]; adenylate cyclase binding [GO:0008179]
P12970	60S ribosomal protein L7a OS=Mus musculus OX=10090 GN=Rpl7a PE=1 SV=2 - [RL7A_MOUSE]	243.803638285043	45.86	5	11	11	33	1.01487646106439	33	6.6208439183246	0.987424047265001	33	6.85061551171958	1.00544843245866	33	7.56056019029566	1.11776751930482	33	19.0264169202078	1.13817274103879	33	10.4379802644526	0.933561872696363	33	8.99980256632749	1.11970796441177	33	12.8277298836497	0.912775857963522	33	9.59361673511906	0.930960911163763	33	8.40654588445437	1.02601310021371	33	7.74028470411118	1.01812186328279	33	5.2487167388611	1.00681358251879	33	12.5792827269336	266	29.95798332466	10.56494140625	non	maturation of LSU-rRNA [GO:0000470]	RNA binding [GO:0003723]; structural constituent of ribosome [GO:0003735]
Q9D8C9	Purine nucleoside phosphorylase OS=Mus musculus OX=10090 GN=Pnp2 PE=1 SV=1 - [Q9D8C9_MOUSE]	243.309219161955	37.38	1	3	6	12	1.04797417716433	4	8.33645577144041	1.05884962974122	4	3.72156133677178	1.06905988014662	4	8.95941698950154	0.939307192291987	4	7.73179376431022	0.814294618081146	4	18.3963174659071	1.13207647978601	4	6.55775725201826	0.821117707191228	4	16.5042901919292	1.05334479750519	4	10.7324328774434	1.03927292750292	4	7.26643409530934	0.99775405391837	4	4.19927803347449	0.982721407599255	4	3.60454044589363	1.02070657051944	4	4.84863363502048	305	33.86591463466	5.80810546875	down	immune response [GO:0006955]; nicotinamide riboside catabolic process [GO:0006738]; nucleobase-containing compound metabolic process [GO:0006139]; nucleotide biosynthetic process [GO:0009165]; positive regulation of interleukin-2 production [GO:0032743]; purine-containing compound salvage [GO:0043101]; purine nucleoside metabolic process [GO:0042278]; response to xenobiotic stimulus [GO:0009410]	guanosine phosphorylase activity [GO:0047975]; identical protein binding [GO:0042802]; nucleoside binding [GO:0001882]; phosphate ion binding [GO:0042301]; purine nucleobase binding [GO:0002060]; purine-nucleoside phosphorylase activity [GO:0004731]
Q3TI06	UDP-glucose 6-dehydrogenase (Fragment) OS=Mus musculus OX=10090 GN=Ugdh PE=2 SV=1 - [Q3TI06_MOUSE]	242.859585154698	38.25	5	10	10	28	1.01002519389668	28	6.21295443962961	0.996963859439916	28	6.63918224473041	1.01041617362972	28	9.93253597451369	0.933563205061071	28	24.4542653959082	0.911363914348019	28	12.4357810068894	1.0649014120568	28	13.1620758496039	0.93453232292562	28	21.9488204901461	1.08165698429839	28	9.52181072692012	1.07605750232532	28	11.2329800194816	0.975055123502689	28	7.32427258198018	0.942819115089322	28	12.269786996955	0.943147154053679	28	16.167510623436	434	48.43206875466	7.86962890625	non	UDP-glucuronate biosynthetic process [GO:0006065]	NAD binding [GO:0051287]; UDP-glucose 6-dehydrogenase activity [GO:0003979]
P70695	Fructose-1,6-bisphosphatase isozyme 2 OS=Mus musculus OX=10090 GN=Fbp2 PE=1 SV=2 - [F16P2_MOUSE]	241.450541314679	46.31	2	9	9	22	0.978416442209295	22	7.48113421198107	1.00051629892455	22	8.40758896867862	0.967173428576713	22	5.4692142859043	0.945594116041628	22	16.2264565703574	0.933520602448116	22	18.3787461680123	1.07563212645291	22	12.9813487521765	0.925557161103279	22	16.9753736594243	1.0664848237309	22	13.8334303536793	1.04623447483992	22	11.6055110826727	0.974513424837258	22	13.102072397882	0.976352258177184	22	17.0881170769262	0.99179431390152	22	15.9961165640044	339	36.92386948466	6.16357421875	non	fructose 1,6-bisphosphate metabolic process [GO:0030388]; fructose 6-phosphate metabolic process [GO:0006002]; fructose metabolic process [GO:0006000]; gluconeogenesis [GO:0006094]; sucrose biosynthetic process [GO:0005986]	fructose 1,6-bisphosphate 1-phosphatase activity [GO:0042132]; identical protein binding [GO:0042802]; metal ion binding [GO:0046872]
Q3TTY0	Phospholipase B1, membrane-associated OS=Mus musculus OX=10090 GN=Plb1 PE=1 SV=2 - [PLB1_MOUSE]	241.398241770954	16.58	2	17	17	30	0.935375538354467	30	9.92885173985792	0.954703572760653	30	7.05056115734589	0.935992123296883	30	7.65147035109843	0.882464091542975	30	13.3910855025583	0.896588745288812	30	14.7961816570659	0.999999327709667	30	9.65718063489383	0.938369291744054	30	16.4356970736408	1.01043701565367	30	9.56003865922623	0.986610201862641	30	11.2233580193917	1.0732829138037	30	15.6111638069567	1.09365282669085	30	13.8224642375373	1.14156214102841	30	11.8251101088665	1478	164.43593379466	6.85888671875	non	diacylglycerol catabolic process [GO:0046340]; phosphatidylcholine catabolic process [GO:0034638]; phosphatidylethanolamine catabolic process [GO:0046338]; phosphatidylglycerol catabolic process [GO:0034478]; phospholipid metabolic process [GO:0006644]; positive regulation of acrosome reaction [GO:2000344]; retinol metabolic process [GO:0042572]; triglyceride catabolic process [GO:0019433]	calcium-independent phospholipase A2 activity [GO:0047499]; lysophospholipase activity [GO:0004622]; phosphatidyl phospholipase B activity [GO:0102545]; phospholipase A2 activity [GO:0004623]; phospholipase activity [GO:0004620]; retinyl-palmitate esterase activity [GO:0050253]; triglyceride lipase activity [GO:0004806]
Q3TW74	C-1-tetrahydrofolate synthase, cytoplasmic OS=Mus musculus OX=10090 GN=Mthfd1 PE=2 SV=1 - [Q3TW74_MOUSE]	241.348731668345	23.42	7	14	14	32	1.0528173315841	32	8.05073214503556	1.08549739217943	32	8.74722256688758	1.03949162570898	32	7.33345634095686	0.941096361422603	32	15.6923340122144	0.935219339067336	32	19.0432507514213	1.06340132326487	32	12.0631996788948	0.934469423814194	32	16.8486973013292	1.05366693952186	32	7.01270047159384	1.03634373203002	32	10.9346627628897	0.878659207822307	32	16.7131399495433	0.880118147072831	32	20.6872749709515	0.852641568544051	32	18.6731313476078	935	101.10606782466	7.26904296875	non	tetrahydrofolate interconversion [GO:0035999]	ATP binding [GO:0005524]; formate-tetrahydrofolate ligase activity [GO:0004329]; methenyltetrahydrofolate cyclohydrolase activity [GO:0004477]; methylenetetrahydrofolate dehydrogenase (NADP+) activity [GO:0004488]
Q3U6U7	T1-TrpRS OS=Mus musculus OX=10090 GN=Wars PE=2 SV=1 - [Q3U6U7_MOUSE]	240.165589910375	21.47	4	11	11	21	1.02109243786839	21	5.33896656544792	1.01516564005694	21	7.60874191887603	0.989623921365254	21	7.55468068123722	1.03496850563803	21	6.55932755615343	1.02260094699183	21	5.19695519175606	0.946461918116587	21	7.11915153939709	1.03927331537679	21	9.80956993111586	0.94774212770234	21	8.30529372442388	0.946425543058179	21	8.75820187809589	1.02818195599495	21	9.54607186172778	1.03135553635948	21	9.23636916196389	1.05635050526424	21	13.2429878263488	475	53.60682470466	7.07861328125	non	tryptophanyl-tRNA aminoacylation [GO:0006436]	ATP binding [GO:0005524]; tryptophan-tRNA ligase activity [GO:0004830]
O70423	Membrane primary amine oxidase OS=Mus musculus OX=10090 GN=Aoc3 PE=1 SV=3 - [AOC3_MOUSE]	237.776473132856	22.75	4	10	10	39	0.978618229304375	39	7.22196491035085	0.968372791110731	39	6.66541806088366	0.965080335347667	39	5.98696961872779	0.922978062748679	39	14.4620798567057	0.933328796374099	39	15.3135057462403	0.975932257991342	39	12.6762960514706	0.963161989068645	39	18.7262407207993	1.02116452951594	39	9.91651879591264	1.00204942036406	39	8.1778210285243	1.09625673351008	39	11.3311759139649	1.11078078404142	39	9.13579841767057	1.11651227387509	39	14.0167758422903	765	84.4802625046601	6.41748046875	non	amine metabolic process [GO:0009308]; cell adhesion [GO:0007155]; eating behavior [GO:0042755]; leukocyte migration involved in inflammatory response [GO:0002523]; negative regulation of primary amine oxidase activity [GO:1902283]; positive regulation of acute inflammatory response [GO:0002675]; positive regulation of glucose transmembrane transport [GO:0010828]; positive regulation of leukocyte …	aliphatic-amine oxidase activity [GO:0052595]; aminoacetone:oxygen oxidoreductase(deaminating) activity [GO:0052594]; calcium ion binding [GO:0005509]; copper ion binding [GO:0005507]; identical protein binding [GO:0042802]; phenethylamine:oxygen oxidoreductase (deaminating) activity [GO:0052596]; primary amine oxidase activity [GO:0008131]; protein heterodimerization activity [GO:0046982]; quino…
P10649	Glutathione S-transferase Mu 1 OS=Mus musculus OX=10090 GN=Gstm1 PE=1 SV=2 - [GSTM1_MOUSE]	236.661062046098	53.21	5	7	12	39	0.967876039276027	15	12.8022139094515	0.927232918961597	15	11.9329693113723	0.972308503530718	15	8.95612911380902	1.004271082987	15	20.08202026707	0.951299159492425	15	15.9287926719443	0.973918654051929	15	9.98786372342233	1.01720325846373	15	13.4350566278047	0.993029593753276	15	15.3031800366317	0.972228551243302	15	11.1222061908671	1.02806925930074	15	11.4228466643082	0.999586937066702	15	16.0699352276506	0.930233936712922	15	21.5003068790562	218	25.95305836466	7.94287109375	non	cellular response to xenobiotic stimulus [GO:0071466]; glutathione derivative biosynthetic process [GO:1901687]; glutathione metabolic process [GO:0006749]; hepoxilin biosynthetic process [GO:0051122]; prostaglandin metabolic process [GO:0006693]; xenobiotic catabolic process [GO:0042178]	enzyme binding [GO:0019899]; glutathione binding [GO:0043295]; glutathione transferase activity [GO:0004364]; identical protein binding [GO:0042802]; nickel cation binding [GO:0016151]; protein homodimerization activity [GO:0042803]; protein kinase binding [GO:0019901]; steroid binding [GO:0005496]
Q9CRY7	Lysophospholipase D GDPD1 OS=Mus musculus OX=10090 GN=Gdpd1 PE=1 SV=1 - [GDPD1_MOUSE]	236.19	27.39	1	8	8	18	0.990918487630597	18	7.57306008693454	0.996273844319436	18	6.72669346161883	0.974407135335499	18	7.19670956536459	1.0907020714469	18	8.82030795215353	1.02543347430899	18	11.286138820147	0.969113285013561	18	5.43776463748821	1.06725970792436	18	10.5617612324684	0.976816301939204	18	6.15044684791823	0.956410106684355	18	6.05013451777871	1.05583207861232	18	11.0645944193176	1.04019454428353	18	8.96965063532476	0.993499399414564	18	7.2098956805925	314	35.84385842466	8.30908203125	non	glycerophospholipid catabolic process [GO:0046475]; N-acylethanolamine metabolic process [GO:0070291]; phospholipid metabolic process [GO:0006644]	lysophospholipase activity [GO:0004622]; metal ion binding [GO:0046872]; phosphoric diester hydrolase activity [GO:0008081]
P62141	Serine/threonine-protein phosphatase PP1-beta catalytic subunit OS=Mus musculus OX=10090 GN=Ppp1cb PE=1 SV=3 - [PP1B_MOUSE]	236.111161681098	57.49	3	4	13	44	0.977706832843335	7	8.99139889016534	0.972907235829276	7	3.11460361539122	0.991727132954341	7	4.74971343353765	0.990577855362746	7	41.4626102749412	1.00362192015615	7	32.8525030654784	1.00897708524946	7	16.657340807339	0.884764665800176	7	23.7210473889478	0.999733018858612	7	4.41896768159069	1.00990284236789	7	9.03559706595708	0.967066878771124	7	14.4143896870989	1.08996535411592	7	10.0055797799155	1.09566075687316	7	13.6148276191129	327	37.16262773466	6.18896484375	non	cell cycle [GO:0007049]; cell division [GO:0051301]; circadian regulation of gene expression [GO:0032922]; entrainment of circadian clock by photoperiod [GO:0043153]; glycogen metabolic process [GO:0005977]; protein dephosphorylation [GO:0006470]; regulation of cell adhesion [GO:0030155]; regulation of circadian rhythm [GO:0042752]; regulation of glycogen biosynthetic process [GO:0005979]; regula…	metal ion binding [GO:0046872]; myosin-light-chain-phosphatase activity [GO:0050115]; myosin phosphatase activity [GO:0017018]; phosphatase activity [GO:0016791]; phosphoprotein phosphatase activity [GO:0004721]; protein kinase binding [GO:0019901]; protein serine/threonine phosphatase activity [GO:0004722]; protein serine phosphatase activity [GO:0106306]; protein threonine phosphatase activity …
Q9D172	Glutamine amidotransferase-like class 1 domain-containing protein 3A, mitochondrial OS=Mus musculus OX=10090 GN=Gatd3a PE=1 SV=1 - [GAL3A_MOUSE]	235.396492425042	44.36	3	7	7	40	0.990985939103988	40	4.46146219592873	0.987972589670051	40	6.36671119547767	1.00318743699222	40	5.23274217367988	0.908325181052527	40	17.8669033076524	0.905304240195069	40	15.4389472105278	1.01592771367711	40	8.75047880334484	0.920113953644797	40	12.3370030794554	1.02585315626283	40	11.184388245632	1.00837065633506	40	8.10851995298744	1.06522855386102	40	6.23199447731959	1.07274541610483	40	8.18648791420367	1.03230391040649	40	6.62804780377806	266	28.07278118466	8.77783203125	non
Q9EQH2	Endoplasmic reticulum aminopeptidase 1 OS=Mus musculus OX=10090 GN=Erap1 PE=1 SV=2 - [ERAP1_MOUSE]	234.801321511694	16.02	6	11	11	34	0.979001567583941	34	8.53822858900715	0.996776850885323	34	8.06894377134401	0.984918497600871	34	7.64824261771103	0.973070115719899	34	18.8510341166636	0.987485317655337	34	16.005776706776	1.00100215084412	34	8.25188591592562	0.939976334128453	34	17.4441267699911	1.01362582532571	34	5.46818914729826	1.00456742149016	34	8.87907352046598	1.00766615362786	34	11.4950530647407	1.00833687740448	34	12.6342535150209	1.03970413881003	34	16.7791041198852	930	106.53066318466	6.20166015625	non	adaptive immune response [GO:0002250]; antigen processing and presentation of endogenous peptide antigen via MHC class I [GO:0019885]; membrane protein ectodomain proteolysis [GO:0006509]; peptide catabolic process [GO:0043171]; positive regulation of angiogenesis [GO:0045766]; proteolysis [GO:0006508]; regulation of blood pressure [GO:0008217]; signal transduction [GO:0007165]	aminopeptidase activity [GO:0004177]; endopeptidase activity [GO:0004175]; interleukin-6 receptor binding [GO:0005138]; metalloaminopeptidase activity [GO:0070006]; metalloexopeptidase activity [GO:0008235]; peptidase activity [GO:0008233]; peptide binding [GO:0042277]; tumor necrosis factor receptor binding [GO:0005164]; zinc ion binding [GO:0008270]
Q8BHD7	Polypyrimidine tract-binding protein 3 OS=Mus musculus OX=10090 GN=Ptbp3 PE=1 SV=1 - [PTBP3_MOUSE]	234.465233948113	27.34	7	8	9	21	1.08482437871525	19	7.32527505840062	1.09910416817419	19	7.19824013761786	1.13464645040814	19	8.77942612775307	0.883361522873449	19	13.6876589974044	0.84395673145178	19	10.4569718247324	1.11154943457052	19	7.34039176364017	0.863982262306188	19	14.2728343548217	1.10418665687698	19	11.1839314829739	1.13838923817821	19	8.54077550126925	0.772183041149818	19	20.1933733808767	0.867343513455306	19	17.8682625125208	0.779283078847544	19	27.1038694733245	523	56.6652634346601	9.12939453125	down	erythrocyte maturation [GO:0043249]; mRNA processing [GO:0006397]; negative regulation of mRNA splicing, via spliceosome [GO:0048025]; negative regulation of RNA splicing [GO:0033119]; regulation of cell differentiation [GO:0045595]; regulation of RNA splicing [GO:0043484]; RNA splicing [GO:0008380]	mRNA binding [GO:0003729]
D3YWF6	Ubiquitinyl hydrolase 1 OS=Mus musculus OX=10090 GN=Otub1 PE=1 SV=1 - [D3YWF6_MOUSE]	233.221660774184	17.84	3	3	3	20	0.976641715557446	20	8.27502438533095	0.993584553595283	20	6.40107755842409	1.00575404096501	20	5.56276495717915	0.922381497614735	20	10.8167041378354	0.961159651999147	20	17.164988612173	1.03937628227851	20	7.59767914647304	1.0075800326757	20	13.1161983120919	1.05452490919028	20	9.39272525029546	1.01434223407391	20	9.41812232997721	1.07065054029106	20	11.4362298268936	1.04061357816564	20	5.95174829410703	1.02039306985177	20	6.52020407587256	241	28.01896921466	5.28759765625	non	protein deubiquitination [GO:0016579]	thiol-dependent deubiquitinase [GO:0004843]
O35286	Pre-mRNA-splicing factor ATP-dependent RNA helicase DHX15 OS=Mus musculus OX=10090 GN=Dhx15 PE=1 SV=2 - [DHX15_MOUSE]	233.047737316576	18.99	6	10	11	26	1.00319085145003	25	11.310552287312	1.01509220876763	25	9.17993285635459	1.005422287144	25	6.90090197388344	0.950870370450967	25	23.8540513358412	0.939861395404058	25	17.8068695032739	1.00399092143752	25	9.86924373155355	0.966264801558417	25	27.156333315717	1.00049272258048	25	6.29703560722417	0.999659534030302	25	5.74183094597239	1.0608217288229	25	10.7579556167605	1.05891035668616	25	5.82464810389609	1.0295770342801	25	10.6217045498893	795	90.94920650466	7.45947265625	non	mRNA processing [GO:0006397]; response to alkaloid [GO:0043279]; response to toxic substance [GO:0009636]; RNA splicing [GO:0008380]	ATP binding [GO:0005524]; ATP hydrolysis activity [GO:0016887]; double-stranded RNA binding [GO:0003725]; RNA binding [GO:0003723]; RNA helicase activity [GO:0003724]
Q8BU33	2-hydroxyacyl-CoA lyase 2 OS=Mus musculus OX=10090 GN=Ilvbl PE=1 SV=1 - [HACL2_MOUSE]	232.656694613497	23.73	7	9	9	21	1.03257909483606	21	6.6230088334193	1.04007352204539	21	5.41652502383851	1.05039078985272	21	6.88409082368209	0.932778476376684	21	8.47243151141041	0.905956050656717	21	13.6066207424935	1.04130355621136	21	7.16610981556462	0.900764749610152	21	10.4205951594486	1.02058361707444	21	5.74418680556127	1.04080794435832	21	5.95151396443315	0.977731906477084	21	9.95034348146873	0.983204180250557	21	6.33595493067846	0.976518266572449	21	9.0346840008916	632	68.11308785466	8.68994140625	non	fatty acid alpha-oxidation [GO:0001561]; isoleucine biosynthetic process [GO:0009097]; valine biosynthetic process [GO:0009099]	acetolactate synthase activity [GO:0003984]; flavin adenine dinucleotide binding [GO:0050660]; lyase activity [GO:0016829]; magnesium ion binding [GO:0000287]; thiamine pyrophosphate binding [GO:0030976]
P11531	Dystrophin OS=Mus musculus OX=10090 GN=Dmd PE=1 SV=3 - [DMD_MOUSE]	232.560194660351	6.31	24	17	18	30	0.968482464200837	29	8.77908673510365	0.995453444868784	29	9.74456228769242	0.976435847644827	29	7.99153148890857	0.937916470472468	29	18.1152698588323	0.954904188751812	29	20.4881054934654	0.99690857875746	29	7.35767406915764	1.02380956636764	29	20.9704953697528	0.9919005427225	29	6.3872960465156	1.03400806459449	29	7.59489440124942	1.04227701622773	29	13.8833687812562	1.0593329925293	29	10.1122466317337	0.998173067981343	29	9.61332631205787	3678	425.566275474661	5.93505859375	non	actin cytoskeleton organization [GO:0030036]; aging [GO:0007568]; cardiac muscle cell action potential [GO:0086001]; cardiac muscle contraction [GO:0060048]; cellular protein-containing complex assembly [GO:0034622]; cellular protein localization [GO:0034613]; cerebral cortex development [GO:0021987]; establishment of blood-nerve barrier [GO:0008065]; establishment of glial blood-brain barrier [G…	actin binding [GO:0003779]; actin filament binding [GO:0051015]; dystroglycan binding [GO:0002162]; integrin binding [GO:0005178]; lamin binding [GO:0005521]; myosin binding [GO:0017022]; nitric-oxide synthase binding [GO:0050998]; PDZ domain binding [GO:0030165]; protein-containing complex binding [GO:0044877]; structural constituent of muscle [GO:0008307]; vinculin binding [GO:0017166]; zinc io…
P63028	Translationally-controlled tumor protein OS=Mus musculus OX=10090 GN=Tpt1 PE=1 SV=1 - [TCTP_MOUSE]	232.558037120481	15.7	2	2	2	19	1.00534266432436	19	10.5728481264289	0.967872587158471	19	9.39326203168257	0.988700239510063	19	9.98142845965368	0.935389359577004	19	15.5990709412502	0.952741861997936	19	26.8426072569082	1.06565599854391	19	10.0509788427201	0.922486349559221	19	21.4720597944543	1.02588892915964	19	10.0665515264741	1.03312507742277	19	7.49259120729775	1.06420952621131	19	9.53941276411906	1.05170068205503	19	11.3656196801756	1.07881094932042	19	13.2156614415212	172	19.44955017466	4.85595703125	non	negative regulation of ectoderm development [GO:2000384]; negative regulation of intrinsic apoptotic signaling pathway in response to DNA damage [GO:1902230]; response to virus [GO:0009615]; stem cell population maintenance [GO:0019827]	calcium ion binding [GO:0005509]; DNA-binding transcription factor binding [GO:0140297]
E9PWE8	Dihydropyrimidinase-related protein 3 OS=Mus musculus OX=10090 GN=Dpysl3 PE=1 SV=1 - [E9PWE8_MOUSE]	232.191950490188	15.96	5	6	6	11	1.02681867604065	11	5.77080074454761	1.02649589914462	11	9.88484141482655	1.006806769006	11	4.73467001091778	1.02048014251086	11	11.7246441150179	0.965126699457594	11	18.1720051148417	1.04098447447966	11	10.1739451476042	0.955438191968674	11	19.4758937269933	0.993383202937755	11	2.04299209127806	1.0099070273741	11	1.62831869085164	0.947184018332466	11	21.4397257633412	1.05548336623605	11	15.6926247240552	1.02471323035005	11	12.3694951350167	683	73.8379084646602	6.45556640625	non	actin crosslink formation [GO:0051764]; actin filament bundle assembly [GO:0051017]; negative regulation of cell migration [GO:0030336]; negative regulation of neuron projection development [GO:0010977]; neuron development [GO:0048666]; positive regulation of filopodium assembly [GO:0051491]; positive regulation of neuron projection development [GO:0010976]; response to axon injury [GO:0048678]	chondroitin sulfate binding [GO:0035374]; filamin binding [GO:0031005]; hydrolase activity, acting on carbon-nitrogen (but not peptide) bonds [GO:0016810]; identical protein binding [GO:0042802]; SH3 domain binding [GO:0017124]
E9Q448	Tropomyosin alpha-1 chain OS=Mus musculus OX=10090 GN=Tpm1 PE=1 SV=1 - [E9Q448_MOUSE]	231.58686727751	64.79	6	1	28	104	0.898745951995234	1		0.9117939742045	1		0.875565208764055	1		1.10034635211439	1		0.90907395092515	1		0.820228446420041	1		1.00562143809473	1		0.916797241916527	1		0.776139297411075	1		1.43736377753885	1		1.33576673603456	1		1.36853429982918	1		284	32.75667207466	4.75439453125	non		actin binding [GO:0003779]
Q3TVZ5	MICOS complex subunit MIC60 OS=Mus musculus OX=10090 GN=Immt PE=2 SV=1 - [Q3TVZ5_MOUSE]	231.525467811573	27.13	15	19	19	55	1.00016380440379	55	7.6909758343105	0.998415630775469	55	6.42272219289008	1.01396849774991	55	4.60263365029351	1.14869684196019	55	15.9690283909045	1.12320368165642	55	13.3863281979914	0.986925476540408	55	8.10232854909072	1.13529759423963	55	16.9686555903481	0.995746652378656	55	7.43454707692914	0.988130279206561	55	5.88054038781131	0.911150813810317	55	16.2618009111097	0.929075347357494	55	11.4796128546777	0.900752602582448	55	16.5403774975121	741	82.36543501466	6.69775390625	non
Q3UZL8	Uncharacterized protein (Fragment) OS=Mus musculus OX=10090 GN=Srp72 PE=2 SV=1 - [Q3UZL8_MOUSE]	231.481723629361	22.24	7	8	8	20	1.06923505800004	20	12.2475408728941	1.09946296627603	20	13.9312721284716	1.11775682903834	20	10.6988476076479	1.02762872197859	20	19.5459477324321	1.08123665804452	20	12.4681860504753	1.01971352714152	20	13.8090724643181	1.07292139144492	20	15.1320773227151	1.02789383443844	20	16.5915978350455	0.962066549416049	20	8.36249964995461	0.851361875574837	20	12.4079362862625	0.855890815708281	20	12.086019555831	0.792295211238295	20	22.8281140060987	553	61.90191653466	7.09326171875	non	SRP-dependent cotranslational protein targeting to membrane [GO:0006614]	7S RNA binding [GO:0008312]; signal recognition particle binding [GO:0005047]; TPR domain binding [GO:0030911]
B2M1R6	Heterogeneous nuclear ribonucleoprotein K OS=Mus musculus OX=10090 GN=Hnrnpk PE=1 SV=1 - [B2M1R6_MOUSE]	231.066372772164	29.32	22	10	10	37	1.00565575244488	37	16.1170905094011	1.02294691098659	37	12.4875009459698	1.02284681791689	37	21.2497343442703	0.975361069872514	37	15.3742774888838	0.955413260728372	37	22.5433759289746	1.00577887384662	37	17.1667850853868	0.927409077665594	37	20.3785358614768	0.986704290028343	37	13.5643518714152	0.99011546867968	37	16.1284197240943	0.96081387976277	37	26.8715910599714	0.883671712393719	37	25.2816499821595	0.905376639259174	37	32.8718347033535	440	48.5321692146599	5.54150390625	non	regulation of transcription by RNA polymerase II [GO:0006357]; RNA processing [GO:0006396]	DNA binding [GO:0003677]; RNA binding [GO:0003723]
Q8R059	UDP-glucose 4-epimerase OS=Mus musculus OX=10090 GN=Gale PE=1 SV=1 - [GALE_MOUSE]	230.582622659604	34.87	1	8	8	27	1.00379799636831	27	6.1233256524396	1.02042419654397	27	6.24296506129379	1.04353496721766	27	9.13929248910738	1.05487953137434	27	19.5780301037644	1.00643325146766	27	21.22588093849	1.0173184610887	27	7.35413386361719	1.00799332487266	27	22.7061192145994	1.04409128206135	27	9.9042300821158	1.04271938016329	27	8.18597276691879	0.905409702725744	27	10.7239930121533	0.923326171439656	27	7.96933144969029	0.905161863052981	27	11.8685380237578	347	38.20025433466	6.74169921875	non	galactose catabolic process [GO:0019388]; galactose catabolic process via UDP-galactose [GO:0033499]; galactose metabolic process [GO:0006012]; glycolytic process from galactose [GO:0061623]	identical protein binding [GO:0042802]; protein homodimerization activity [GO:0042803]; UDP-glucose 4-epimerase activity [GO:0003978]; UDP-N-acetylglucosamine 4-epimerase activity [GO:0003974]
P54822	Adenylosuccinate lyase OS=Mus musculus OX=10090 GN=Adsl PE=1 SV=2 - [PUR8_MOUSE]	229.835096402963	27.89	6	8	8	20	1.00985937544539	20	7.33751363093531	1.01449147484853	20	7.06580977703976	1.0188471047704	20	6.73820079286415	0.882201844167071	20	7.49009483564798	0.86049114327166	20	10.496419014837	1.01347781692254	20	7.6565715535598	0.866228246547406	20	9.51304265318726	1.08783142477723	20	6.2285838817667	1.03369158038745	20	10.2133286594113	1.03952123206387	20	8.89185340337664	1.00726802498278	20	9.44662138537526	1.03757442885952	20	9.71354234182533	484	54.83094382466	7.26904296875	non	'de novo' AMP biosynthetic process [GO:0044208]; 'de novo' IMP biosynthetic process [GO:0006189]; 'de novo' XMP biosynthetic process [GO:0097294]; aerobic respiration [GO:0009060]; AMP biosynthetic process [GO:0006167]; AMP salvage [GO:0044209]; GMP biosynthetic process [GO:0006177]; purine nucleotide metabolic process [GO:0006163]; response to hypoxia [GO:0001666]; response to muscle activity [G…	(S)-2-(5-amino-1-(5-phospho-D-ribosyl)imidazole-4-carboxamido)succinate AMP-lyase (fumarate-forming) activity [GO:0070626]; identical protein binding [GO:0042802]; N6-(1,2-dicarboxyethyl)AMP AMP-lyase (fumarate-forming) activity [GO:0004018]
Q3TL79	Aha1_N domain-containing protein OS=Mus musculus OX=10090 GN=Ahsa1 PE=2 SV=1 - [Q3TL79_MOUSE]	228.263724651779	23.96	2	4	4	15	1.05995950514019	15	9.58555570601246	1.05266034724793	15	7.1957996659569	1.09376807344972	15	8.90989433970081	0.821031903083816	15	7.28641585635257	0.8880968695715	15	18.166234162328	1.06206424481003	15	11.7174308898302	0.860140189165918	15	8.17322377222722	1.05273728618589	15	11.3795698648931	1.06136105684408	15	5.30750190129969	0.951111761776042	15	7.99694460512947	0.947790947482853	15	6.60573289549498	0.982942816771874	15	14.3543950088439	338	38.12122635466	5.52880859375	down		ATPase activator activity [GO:0001671]; chaperone binding [GO:0051087]; Hsp90 protein binding [GO:0051879]
A0A0U1RNP5	Electron transfer flavoprotein subunit beta (Fragment) OS=Mus musculus OX=10090 GN=Etfb PE=3 SV=1 - [A0A0U1RNP5_MOUSE]	227.557176552238	27.7	7	5	5	20	0.989272741443339	20	7.27005893256246	0.996383101377827	20	5.44400839904445	0.99748398888816	20	9.54618326606952	0.916427940968148	20	18.1529046929106	0.9284698874491	20	12.7536139175603	0.999344188098225	20	12.2811942703159	0.904024149901413	20	12.9728054763614	1.02460900350628	20	8.14522712774511	1.02059006387871	20	7.6178977897527	1.02849351425823	20	8.98739578193891	1.03106739674357	20	7.15644046547485	1.04595789262953	20	11.1874296167584	213	23.45742659466	7.76708984375	non		electron transfer activity [GO:0009055]
Q99KP6	Pre-mRNA-processing factor 19 OS=Mus musculus OX=10090 GN=Prpf19 PE=1 SV=1 - [PRP19_MOUSE]	227.206622412868	31.15	1	8	8	24	1.01904646380296	24	5.29954152884431	1.02528440558729	24	5.48241218756645	1.01729351239805	24	3.69282586988326	0.943405793634703	24	22.0080446371279	0.895600351824689	24	13.5454457792972	1.01321635648906	24	10.5089419992896	0.904124483411272	24	19.3932944543846	1.03400952270577	24	6.7720398938188	1.05119094204529	24	8.9638341809281	1.04316044012785	24	6.89609973402792	1.00652682275387	24	13.8500678651905	1.06344387033205	24	9.88192906177226	504	55.20438850466	6.60986328125	non	cellular protein localization [GO:0034613]; DNA damage checkpoint signaling [GO:0000077]; double-strand break repair via nonhomologous end joining [GO:0006303]; lipid biosynthetic process [GO:0008610]; mRNA splicing, via spliceosome [GO:0000398]; positive regulation of astrocyte differentiation [GO:0048711]; positive regulation of mRNA splicing, via spliceosome [GO:0048026]; positive regulation o…	identical protein binding [GO:0042802]; ubiquitin protein ligase activity [GO:0061630]; ubiquitin-protein transferase activity [GO:0004842]; ubiquitin-ubiquitin ligase activity [GO:0034450]
A0A0A6YWP6	V-type proton ATPase subunit H OS=Mus musculus OX=10090 GN=Atp6v1h PE=1 SV=1 - [A0A0A6YWP6_MOUSE]	227.195854434256	11.56	3	4	4	9	1.00309600762077	9	6.33769079876415	0.966660902607966	9	4.09749340950938	1.03638436329114	9	11.3003772627513	0.904862674535673	9	13.5083635750951	0.849081125525643	9	23.7839854303944	1.09323238889326	9	5.44612263847713	0.80870774939397	9	19.4327771392232	1.08713847114577	9	4.19773732022885	1.08146695739863	9	7.14936916182939	0.96716894673744	9	12.6686152273412	0.992464851328597	9	11.1512641131379	0.997113454155582	9	12.0959466821017	441	50.77863964466	6.69775390625	non		proton-transporting ATPase activity, rotational mechanism [GO:0046961]
E9Q6R7	Utrophin OS=Mus musculus OX=10090 GN=Utrn PE=1 SV=1 - [E9Q6R7_MOUSE]	226.813761570873	7.11	18	19	21	29	0.988133894025833	26	8.24042047801776	0.981818720359044	26	5.06437880294122	1.01384656006717	26	8.25366396080348	1.06925267058284	26	15.0625475204895	1.08824534730009	26	16.1225261045527	1.01084790100318	26	7.65131088523528	1.09445848352215	26	16.1042820574764	0.996473288142936	26	6.81157539420077	0.972333374899451	26	5.79699950233264	1.00069384334378	26	10.0818929183413	1.01461666739433	26	9.42801073011404	0.994139517536212	26	11.0914377169504	3430	392.461485224663	5.32568359375	non	actin cytoskeleton organization [GO:0030036]; adult somatic muscle development [GO:0007527]; neuromuscular junction development [GO:0007528]; positive regulation of cell-matrix adhesion [GO:0001954]	actin binding [GO:0003779]; actin filament binding [GO:0051015]; integrin binding [GO:0005178]; protein kinase binding [GO:0019901]; vinculin binding [GO:0017166]; zinc ion binding [GO:0008270]
Q9D8N0	Elongation factor 1-gamma OS=Mus musculus OX=10090 GN=Eef1g PE=1 SV=3 - [EF1G_MOUSE]	226.541024745514	29.06	2	11	11	42	0.956043682057054	42	6.98257978307053	0.972981311225071	42	7.49875885052067	0.962576713898345	42	6.1602153029314	1.06266892322221	42	15.615726893109	1.04733514429294	42	19.2824420226104	0.942220830343489	42	10.0292317531479	1.0752989015541	42	14.55352681986	0.926427486994793	42	9.32650335434624	0.918108114838696	42	8.0118392572608	1.04229027757165	42	12.4556411161708	1.04127973647498	42	11.746623943832	1.03885770220777	42	12.3468152537999	437	50.0291602246601	6.74169921875	non	glutathione metabolic process [GO:0006749]; response to virus [GO:0009615]; translational elongation [GO:0006414]	translation elongation factor activity [GO:0003746]
Q9DB77	Cytochrome b-c1 complex subunit 2, mitochondrial OS=Mus musculus OX=10090 GN=Uqcrc2 PE=1 SV=1 - [QCR2_MOUSE]	226.297413346061	23.4	12	8	8	38	0.988690972451482	38	8.66361325681354	0.967934918086723	38	7.09897432934182	0.978746951291649	38	5.70840146587649	0.950075513560974	38	19.3213039428944	0.989734901924204	38	19.1485528339185	0.96240029621546	38	8.17579842890612	0.927471827729329	38	13.7263327905161	0.998422575968862	38	13.7470381606881	0.997110022244059	38	9.44115365720912	1.00866891850906	38	9.33062285446001	1.02519308406667	38	8.13788863099857	1.02313532477351	38	12.4761762192468	453	48.2050173046601	9.24658203125	non	response to xenobiotic stimulus [GO:0009410]	metal ion binding [GO:0046872]; metalloendopeptidase activity [GO:0004222]; protein-containing complex binding [GO:0044877]
G3X922	DnaJ heat shock protein family (Hsp40) member C13 OS=Mus musculus OX=10090 GN=Dnajc13 PE=1 SV=1 - [G3X922_MOUSE]	226.181492543932	11.68	7	19	19	28	0.98761243289628	28	5.61701578851355	1.00601903141449	28	8.85434806079759	0.991337758584684	28	7.84362410853447	0.96061008122154	28	17.338232230182	0.99105737457759	28	17.9476532205616	1.02584287232735	28	9.38676126714456	1.01352551396794	28	18.5798107503983	1.03671626939311	28	10.3118910964783	1.00712118344029	28	10.753107770564	0.99481317152614	28	10.3714871068758	0.989260050296721	28	10.854469541019	1.01587480991142	28	15.2091421845038	2243	254.278300464661	6.77099609375	non	endosome organization [GO:0007032]; receptor-mediated endocytosis [GO:0006898]; regulation of early endosome to late endosome transport [GO:2000641]; regulation of early endosome to recycling endosome transport [GO:1902954]
D3YZN4	Paraplegin OS=Mus musculus OX=10090 GN=Spg7 PE=1 SV=1 - [D3YZN4_MOUSE]	226.060638281702	8.88	6	3	3	6	1.04975681410947	6	5.03447444880816	1.04297105610426	6	5.0345757889764	1.04226243417154	6	5.06709449215965	0.854077472911735	6	17.435356816439	0.80054392740181	6	21.8659474984544	1.14338362403099	6	10.1829530545953	0.817247770756795	6	10.6237277990101	1.14311475861209	6	5.00138846659038	1.12085701224207	6	6.88452920966383	0.941733915129648	6	5.79875895770091	0.922873946984849	6	12.4064294125182	0.95020676613532	6	19.4222476862487	676	74.95575605466	7.40087890625	down	cellular component organization [GO:0016043]	ATP binding [GO:0005524]; ATP-dependent peptidase activity [GO:0004176]; ATP hydrolysis activity [GO:0016887]; metalloendopeptidase activity [GO:0004222]; zinc ion binding [GO:0008270]
D3Z2S4	2-phospho-D-glycerate hydro-lyase (Fragment) OS=Mus musculus OX=10090 GN=Eno2 PE=1 SV=1 - [D3Z2S4_MOUSE]	225.94711582976	51.85	9	2	5	12	1.02097605381522	2	5.44554272012546	1.00597738942895	2	2.39515926049314	1.03404466405442	2	5.48274704666527	0.908815705552638	2	35.165339974416	0.942650681463787	2	19.5946474652425	0.967670136989641	2	4.00398051679825	0.916480853299709	2	36.8615477055988	1.11601985664016	2	20.1932570030936	1.01633433396813	2	16.3608930071385	0.97250771524216	2	19.8942661956627	0.934693754548524	2	8.94073399116661	1.09259153657119	2	16.041365877793	162	17.22810395466	6.80029296875	non	glycolytic process [GO:0006096]	magnesium ion binding [GO:0000287]; phosphopyruvate hydratase activity [GO:0004634]
A0A0R4J069	Selenocysteine lyase OS=Mus musculus OX=10090 GN=Scly PE=1 SV=1 - [A0A0R4J069_MOUSE]	225.726955003755	22.45	6	6	6	14	0.989449007927594	14	14.2367609186476	1.0046500408369	14	5.37897484614419	1.0947075864996	14	13.0749863017111	0.830459230216686	14	15.0209217599594	0.881242110957645	14	14.9491473616582	1.01910975798904	14	8.22933767563814	0.827508403611634	14	12.9353121319347	1.03279014791959	14	7.85395223803917	1.04444735059538	14	7.22794698519864	1.09577289077883	14	10.7028213838207	0.979031762996906	14	7.90630419117934	0.990269574528226	14	13.0458448478221	432	47.17407908466	6.66845703125	down	selenocysteine catabolic process [GO:0016261]	amino acid binding [GO:0016597]; protein homodimerization activity [GO:0042803]; selenocysteine lyase activity [GO:0009000]; vitamin B6 binding [GO:0070279]
Q5RKP0	Vat1 protein (Fragment) OS=Mus musculus OX=10090 GN=Vat1 PE=2 SV=1 - [Q5RKP0_MOUSE]	225.723823967759	18.45	4	4	4	14	0.984228738971386	14	6.78336974668	1.00109303766937	14	10.6091795376868	0.970498024790138	14	6.15393391800894	0.840210166106098	14	8.74524529778151	0.882178503183776	14	24.0948260637106	1.00758207082715	14	10.7421213178519	0.855792434281293	14	14.1183098824159	1.03843525931052	14	11.850343432607	1.01332620559902	14	9.36752038971604	1.04981303971358	14	8.72167819049926	1.08182707552056	14	5.94752625004729	1.0972848513466	14	16.1915875800355	401	42.49470879466	6.36669921875	non		oxidoreductase activity [GO:0016491]; zinc ion binding [GO:0008270]
Q07417	Short-chain specific acyl-CoA dehydrogenase, mitochondrial OS=Mus musculus OX=10090 GN=Acads PE=1 SV=2 - [ACADS_MOUSE]	225.302448429501	20.87	1	5	5	18	0.973886473782256	18	9.62705458125787	0.998083018281175	18	9.81840946146435	1.02062562208473	18	10.8025476780094	0.954828148028341	18	21.7532032534161	0.985347605635414	18	30.8445247595987	0.978453334743394	18	12.3139533902265	0.922795692038748	18	29.6468719353429	0.990328647104815	18	13.6396920157893	0.982788625810863	18	10.9494435792347	0.99170078067376	18	13.2869899777609	1.00385545808552	18	12.2773416760962	0.923691003264587	18	12.1864995594528	412	44.86110689466	8.47021484375	non	butyrate catabolic process [GO:0046359]; fatty acid beta-oxidation using acyl-CoA dehydrogenase [GO:0033539]	acyl-CoA dehydrogenase activity [GO:0003995]; butyryl-CoA dehydrogenase activity [GO:0004085]; fatty-acyl-CoA binding [GO:0000062]; flavin adenine dinucleotide binding [GO:0050660]; identical protein binding [GO:0042802]
Q8R1B4	Eukaryotic translation initiation factor 3 subunit C OS=Mus musculus OX=10090 GN=Eif3c PE=1 SV=1 - [EIF3C_MOUSE]	224.795163516318	15.59	8	10	10	24	1.01647302191165	24	5.90607653802839	1.03626656234433	24	7.63934660987112	1.02753016538801	24	6.32474649327643	1.0552815034568	24	25.4919790175903	1.00742231769778	24	22.5368205069723	1.01688424792769	24	9.17821074082539	1.05874819669925	24	26.6742976053439	1.05031377548017	24	7.79919923125671	1.03569885556258	24	6.8374566179402	0.954274366552999	24	10.0127971924854	0.923934562219203	24	13.1381527091265	0.995959389731648	24	10.7412742180398	911	105.46476632466	5.78271484375	non	formation of cytoplasmic translation initiation complex [GO:0001732]; translational initiation [GO:0006413]	ribosome binding [GO:0043022]; translation initiation factor activity [GO:0003743]; translation initiation factor binding [GO:0031369]
[truncated: 4,996 more rows]
[truncated: 3 more columns]
