# Supplementary material for: RIPK3–MLKL necroptotic signalling amplifies STING pathway and exacerbates lethal sepsis
Source: Clin Transl Med. 2023 Jul 20;13(7):e1334. doi: 10.1002/ctm2.1334 (PMC10359592; doi:10.1002/ctm2.1334)
Supplement: Supplementary file 3 — SUPPORTING INFORMATION [file CTM2-13-e1334-s002.xlsx]

## Sheet: Sheet1
Mouse qPCR primers
Protein	Forward (5' to 3')	Reverse (5' to 3')
IFNβ	GCCTTTGCCATCCAAGAGATGC	ACACTGTCTGCTGGTGGAGTTC
TNFα	GGTGCCTATGTCTCAGCCTCTT	GCCATAGAACTGATGAGAGGGAG
GAPDH	CATCACTGCCACCCAGAAGACTG	ATGCCAGTGAGCTTCCCGTTCAG
IL-6	TAGTCCTTCCTACCCCAATTTCC	TTGGTCCTTAGCCACTCCTTC
ISG15	GGAACGAAAGGGGCCACAGCA	CCTCCATGGGCCTTCCCTCGA
Ifit3b	GCTCAGGCTTACGTTGACAAGG	CTTTAGGCGTGTCCATCCTTCC
Human qPCR primers
Protein	Forward (5' to 3')	Reverse (5' to 3')
IFNβ	CTTGGATTCCTACAAAGAAGCAGC	TCCTCCTTCTGGAACTGCTGCA
Chop	GGTATGAGGACCTGCAAGAGGT	CTTGTGACCTCTGCTGGTTCTG
Dr5	AGCACTCACTGGAATGACCTCC	GTGCCTTCTTCGCACTGACACA
XBP1	CTGCCAGAGATCGAAAGAAGGC	CTCCTGGTTCTCAACTACAAGGC
ATF4	TTCTCCAGCGACAAGGCTAAGG	CTCCAACATCCAATCTGTCCCG
ISG15	CTCTGAGCATCCTGGTGAGGAA	AAGGTCAGCCAGAACAGGTCGT
CXCL10	GGTGAGAAGAGATGTCTGAATCC	GTCCATCCTTGGAAGCACTGCA
TNFα	CTCTTCTGCCTGCTGCACTTTG	ATGGGCTACAGGCTTGTCACTC
GAPDH	GTCTCCTCTGACTTCAACAGCG	ACCACCCTGTTGCTGTAGCCAA
